# Supplementary material for: 2-Bromo-4-nitro­aniline
Source: Acta Crystallogr Sect E Struct Rep Online. 2009 Feb 6;65(Pt 3):o480. doi: 10.1107/S1600536809004073 (PMC2968609; doi:10.1107/S1600536809004073)
Supplement: Supplementary file 1 [file e-65-0o480-sup1.cif]

##############################################################################
###                                                                        ###
###        Electronic paper (Acta Crystallographica Section E)             ###
###                                                                        ###
##############################################################################
#                                                                            #
# This CIF contains the data in a paper accepted for publication in Acta     #
# Crystallographica Section E. It conforms to the requirements of Notes      #
# for Authors for Section E, and has been peer reviewed under the auspices   #
# of the IUCr Commission on Journals.                                        #
#                                                                            #
# Full details of the Crystallographic Information File format               #
# are given in the paper "The Crystallographic Information File (CIF):       #
# a New Standard Archive File for Crystallography" by S. R. Hall, F. H.      #
# Allen and I. D. Brown [Acta Cryst. (1991), A47, 655-685].                  #
#                                                                            #
# The current version of the core CIF dictionary is obtainable from          #
# ftp://ftp.iucr.org/pub/cif_core.dic. The current version number is 2.4.    #
#                                                                            #
# Software is freely available for graphical display of the structure(s) in  #
# this CIF.  For information consult the CIF home page http://www.iucr.org/  #
# cif/home.html                                                              #
#                                                                            #
# This file may be used for bona fide research purposes within the           #
# scientific community so long as proper attribution is given to the journal # 
# article from which it was obtained.                                        #
#                                                                            #
##############################################################################
                                             
data_global
_audit_creation_method     ?
_journal_date_recd_electronic     2009-02-01
_journal_date_accepted     2009-02-03
_journal_name_full     'Acta Crystallographica, Section E'
_journal_year     2009
_journal_volume     65
_journal_issue      3
_journal_page_first     o480
_journal_page_last     o480
_journal_paper_category     QO
_journal_coeditor_code     HK2621
_publ_contact_author
;
Muhammad Nawaz Tahir
University of Sargodha,
Department of Physics,
Sargodha
Pakistan
;
_publ_contact_author_email     'dmntahir_uos@yahoo.com'
_publ_contact_author_fax     '0092 48 32 22 121'
_publ_contact_author_phone     '0092 48 92 30 170'
_publ_section_title
;
2-Bromo-4-nitroaniline
;
loop_
    _publ_author_name
    _publ_author_address
    'Arshad, Muhammad Nadeem'
;
Department of Chemistry,
Government College University,
Lahore
Pakistan
;
    'Tahir, M. Nawaz'
;
Department of Physics,
University of Sargodha,
Sargodha
Pakistan
;
    'Khan, Islam Ullah'
;
Department of Chemistry,
Government College University,
Lahore
Pakistan
;
    'Muhammad Shafiq'
;
Department of Chemistry,
Government College University,
Lahore
Pakistan
;
data_I
_audit_creation_method     SHELXL-97
_chemical_name_systematic
;
2-Bromo-4-nitroaniline
;
_chemical_name_common     ?
_chemical_formula_moiety     'C6 H5 Br N2 O2'
_chemical_formula_sum     'C6 H5 Br N2 O2'
_chemical_formula_iupac     'C6 H5 Br N2 O2'
_chemical_formula_weight     217.03
_chemical_melting_point     ?
_symmetry_cell_setting     orthorhombic
_symmetry_space_group_name_H-M     'P n a 21'
_symmetry_space_group_name_Hall     'P 2c -2n'
loop_
    _symmetry_equiv_pos_site_id
    _symmetry_equiv_pos_as_xyz
    1 x,y,z
    2 -x,-y,1/2+z
    3 1/2-x,1/2+y,1/2+z
    4 1/2+x,1/2-y,z
_cell_length_a     11.098(3)
_cell_length_b     16.763(4)
_cell_length_c     3.9540(9)
_cell_angle_alpha     90
_cell_angle_beta     90
_cell_angle_gamma     90
_cell_volume     735.6(3)
_cell_formula_units_Z     4
_cell_measurement_reflns_used     1542
_cell_measurement_theta_min     3.05
_cell_measurement_theta_max     28.64
_cell_measurement_temperature     296(2)
_exptl_crystal_description     needle
_exptl_crystal_colour     yellow
_exptl_crystal_size_max     0.26
_exptl_crystal_size_mid     0.12
_exptl_crystal_size_min     0.10
_exptl_crystal_density_diffrn     1.960
_exptl_crystal_density_meas     ?
_exptl_crystal_density_method     'not measured'
_exptl_crystal_F_000     424
_exptl_absorpt_coefficient_mu     5.534
_exptl_absorpt_correction_type     multi-scan
_exptl_absorpt_process_details     '(SADABS; Bruker, 2005)'
_exptl_absorpt_correction_T_min     0.450
_exptl_absorpt_correction_T_max     0.578
_exptl_special_details
;
;
_diffrn_ambient_temperature     296(2)
_diffrn_radiation_type     MoK\a
_diffrn_radiation_wavelength     0.71073
_diffrn_radiation_source     'fine-focus sealed tube'
_diffrn_radiation_monochromator     graphite
_diffrn_measurement_device_type     'Bruker Kappa APEXII CCD'
_diffrn_measurement_method     \w
_diffrn_detector_area_resol_mean     7.40
_diffrn_reflns_number     4932
_diffrn_reflns_av_R_equivalents     0.0578
_diffrn_reflns_av_sigmaI/netI     0.0690
_diffrn_reflns_theta_min     3.05
_diffrn_reflns_theta_max     28.64
_diffrn_reflns_theta_full     28.64
_diffrn_measured_fraction_theta_max     0.995
_diffrn_measured_fraction_theta_full     0.995
_diffrn_reflns_limit_h_min     -13
_diffrn_reflns_limit_h_max     14
_diffrn_reflns_limit_k_min     -22
_diffrn_reflns_limit_k_max     22
_diffrn_reflns_limit_l_min     -3
_diffrn_reflns_limit_l_max     5
_diffrn_standards_number     0
_diffrn_standards_interval_count     ?
_diffrn_standards_interval_time     ?
_diffrn_standards_decay_%     ?
_refine_special_details
;
Refinement of <i>F</i>^2^ against ALL reflections. The weighted <i>R</i>-factor
<i>wR</i> and goodness of fit <i>S</i> are based on <i>F</i>^2^, conventional
<i>R</i>-factors <i>R</i> are based on <i>F</i>, with <i>F</i> set to zero for
negative <i>F</i>^2^. The threshold expression of <i>F</i>^2^ >
\s(<i>F</i>^2^) is used only for calculating <i>R</i>-factors(gt) <i>etc</i>.
and is not relevant to the choice of reflections for refinement.
<i>R</i>-factors based on <i>F</i>^2^ are statistically about twice as large
as those based on <i>F</i>, and <i>R</i>- factors based on ALL data will be
even larger.
;
_reflns_number_total     1542
_reflns_number_gt     986
_reflns_threshold_expression     I>2\s(I)
_refine_ls_structure_factor_coef     Fsqd
_refine_ls_matrix_type     full
_refine_ls_R_factor_all     0.0825
_refine_ls_R_factor_gt     0.0393
_refine_ls_wR_factor_gt     0.0748
_refine_ls_wR_factor_ref     0.0923
_refine_ls_goodness_of_fit_ref     1.001
_refine_ls_restrained_S_all     1.001
_refine_ls_number_reflns     1542
_refine_ls_number_parameters     100
_refine_ls_number_restraints     1
_refine_ls_hydrogen_treatment     constr
_refine_ls_weighting_scheme     calc
_refine_ls_weighting_details
                 'calc w=1/[\s^2^(Fo^2^)+(0.0302P)^2^] where P=(Fo^2^+2Fc^2^)/3'
_atom_sites_solution_hydrogens     geom
_atom_sites_solution_primary     direct
_atom_sites_solution_secondary     difmap
_refine_ls_shift/su_max     0.001
_refine_ls_shift/su_mean     0.000
_refine_diff_density_max     0.499
_refine_diff_density_min     -0.617
_refine_ls_extinction_method     none
_refine_ls_extinction_coef     ?
_refine_ls_abs_structure_details     'Flack (1983), 469 Friedel pairs'
_refine_ls_abs_structure_Flack     0.01(2)
loop_
    _atom_type_symbol
    _atom_type_description
    _atom_type_scat_dispersion_real
    _atom_type_scat_dispersion_imag
    _atom_type_scat_source
    'C' 'C' 0.0033 0.0016
                         'International Tables Vol C Tables 4.2.6.8 and 6.1.1.4'
    'H' 'H' 0.0000 0.0000
                         'International Tables Vol C Tables 4.2.6.8 and 6.1.1.4'
    'N' 'N' 0.0061 0.0033
                         'International Tables Vol C Tables 4.2.6.8 and 6.1.1.4'
    'O' 'O' 0.0106 0.0060
                         'International Tables Vol C Tables 4.2.6.8 and 6.1.1.4'
    'Br' 'Br' -0.2901 2.4595
                         'International Tables Vol C Tables 4.2.6.8 and 6.1.1.4'
_computing_data_collection     'APEX2 (Bruker, 2007)'
_computing_cell_refinement     'SAINT (Bruker, 2007)'
_computing_data_reduction     'SAINT (Bruker, 2007)'
_computing_structure_solution     'SHELXS97 (Sheldrick, 2008)'
_computing_structure_refinement     'SHELXL97 (Sheldrick, 2008)'
_computing_molecular_graphics
                  'ORTEP-3 for Windows (Farrugia, 1997) and PLATON (Spek, 2003)'
_computing_publication_material
;
WinGX (Farrugia, 1999) and PLATON (Spek, 2003)
;
loop_
    _atom_site_type_symbol
    _atom_site_label
    _atom_site_fract_x
    _atom_site_fract_y
    _atom_site_fract_z
    _atom_site_U_iso_or_equiv
    _atom_site_thermal_displace_type
    _atom_site_calc_flag
    _atom_site_refinement_flags
    _atom_site_occupancy
    Br Br1 0.34261(5) 0.56438(3) 0.7237(2) 0.0524(2) Uani . . 1.000
    O O1 0.4834(5) 0.2673(3) 0.5214(15) 0.088(3) Uani . . 1.000
    O O2 0.3637(4) 0.1882(2) 0.763(3) 0.101(2) Uani . . 1.000
    N N1 0.1095(4) 0.5118(3) 1.0912(13) 0.0510(18) Uani . . 1.000
    N N2 0.3960(5) 0.2544(3) 0.689(2) 0.064(2) Uani . . 1.000
    C C1 0.3231(4) 0.3212(3) 0.8007(18) 0.043(3) Uani . . 1.000
    C C2 0.3615(4) 0.3974(3) 0.730(3) 0.0420(17) Uani . . 1.000
    C C3 0.2913(5) 0.4600(3) 0.8270(13) 0.0347(19) Uani . . 1.000
    C C4 0.1833(5) 0.4491(3) 0.9987(15) 0.0377(17) Uani . . 1.000
    C C5 0.1479(5) 0.3705(4) 1.0711(16) 0.048(2) Uani . . 1.000
    C C6 0.2169(5) 0.3076(3) 0.9745(17) 0.051(2) Uani . . 1.000
    H H1A 0.04332 0.50258 1.19738 0.0611 Uiso . . 1.000
    H H1B 0.12976 0.55993 1.04260 0.0611 Uiso . . 1.000
    H H2 0.43405 0.40604 0.61823 0.0502 Uiso . . 1.000
    H H5 0.07627 0.36137 1.18676 0.0576 Uiso . . 1.000
    H H6 0.19297 0.25579 1.02478 0.0605 Uiso . . 1.000
loop_
    _atom_site_aniso_label
    _atom_site_aniso_U_11
    _atom_site_aniso_U_22
    _atom_site_aniso_U_33
    _atom_site_aniso_U_12
    _atom_site_aniso_U_13
    _atom_site_aniso_U_23
    Br1 0.0557(3) 0.0436(3) 0.0578(4) -0.0094(3) -0.0026(7) 0.0100(5)
    O1 0.075(4) 0.077(4) 0.112(5) 0.028(3) 0.016(4) -0.009(3)
    O2 0.110(4) 0.037(2) 0.157(6) 0.010(2) 0.000(5) -0.006(5)
    N1 0.035(2) 0.056(3) 0.062(4) 0.001(2) 0.003(2) -0.008(2)
    N2 0.063(3) 0.051(3) 0.078(5) 0.017(3) -0.018(5) -0.007(5)
    C1 0.041(3) 0.046(3) 0.041(7) 0.001(2) -0.010(3) 0.000(3)
    C2 0.034(3) 0.049(3) 0.043(3) -0.001(2) 0.005(5) 0.009(6)
    C3 0.034(3) 0.037(3) 0.033(4) -0.007(2) -0.007(2) 0.002(2)
    C4 0.038(3) 0.049(3) 0.026(3) -0.002(3) -0.012(3) 0.000(3)
    C5 0.043(3) 0.053(4) 0.047(4) -0.015(3) 0.002(3) 0.006(3)
    C6 0.056(4) 0.037(3) 0.059(5) -0.008(3) -0.018(4) 0.005(3)
_geom_special_details
;
Bond distances, angles <i>etc</i>. have been calculated using the rounded
fractional coordinates. All su's are estimated from the variances of the
(full) variance-covariance matrix. The cell e.s.d.'s are taken into account in
the estimation of distances, angles and torsion angles
;
loop_
    _geom_bond_atom_site_label_1
    _geom_bond_atom_site_label_2
    _geom_bond_site_symmetry_1
    _geom_bond_site_symmetry_2
    _geom_bond_distance
    _geom_bond_publ_flag
    Br1 C3 . . 1.885(5) no
    O1 N2 . . 1.195(9) no
    O2 N2 . . 1.202(7) no
    N1 C4 . . 1.382(7) no
    N2 C1 . . 1.450(8) no
    N1 H1B . . 0.8600 no
    N1 H1A . . 0.8600 no
    C1 C6 . . 1.383(8) no
    C1 C2 . . 1.375(7) no
    C2 C3 . . 1.362(8) no
    C3 C4 . . 1.390(8) no
    C4 C5 . . 1.404(8) no
    C5 C6 . . 1.358(8) no
    C2 H2 . . 0.9300 no
    C5 H5 . . 0.9300 no
    C6 H6 . . 0.9300 no
loop_
    _geom_contact_atom_site_label_1
    _geom_contact_atom_site_label_2
    _geom_contact_distance
    _geom_contact_site_symmetry_1
    _geom_contact_site_symmetry_2
    _geom_contact_publ_flag
    Br1 N1 3.095(5) . . no
    Br1 H1B 2.6800 . . no
    Br1 H2 2.9700 . 2_665 no
    O1 C6 3.391(8) . 4_555 no
    O2 N1 3.049(7) . 3_544 no
    O1 H2 2.4200 . . no
    O1 H5 2.7300 . 4_554 no
    O2 H6 2.4400 . . no
    O2 H1B 2.3200 . 3_544 no
    N1 Br1 3.095(5) . . no
    N1 N1 3.158(7) . 2_564 no
    N1 N1 3.158(7) . 2_565 no
    N1 O2 3.049(7) . 3_555 no
    N1 H1A 2.3200 . 2_564 no
    N1 H1A 2.9500 . 2_565 no
    C1 C5 3.576(9) . 1_554 no
    C1 C6 3.480(10) . 1_554 no
    C2 C5 3.551(11) . 1_554 no
    C3 C4 3.492(8) . 1_554 no
    C4 C3 3.492(8) . 1_556 no
    C5 C1 3.576(9) . 1_556 no
    C5 C2 3.551(11) . 1_556 no
    C6 C1 3.480(10) . 1_556 no
    C6 O1 3.391(8) . 4_455 no
    C4 H1A 2.9000 . 2_564 no
    H1A H5 2.4000 . . no
    H1A N1 2.9500 . 2_564 no
    H1A N1 2.3200 . 2_565 no
    H1A C4 2.9000 . 2_565 no
    H1A H1A 2.2000 . 2_564 no
    H1A H1A 2.2000 . 2_565 no
    H1A H1B 2.5800 . 2_565 no
    H1B Br1 2.6800 . . no
    H1B H1A 2.5800 . 2_564 no
    H1B O2 2.3200 . 3_555 no
    H2 O1 2.4200 . . no
    H2 Br1 2.9700 . 2_664 no
    H5 H1A 2.4000 . . no
    H5 O1 2.7300 . 4_456 no
    H6 O2 2.4400 . . no
loop_
    _geom_angle_atom_site_label_1
    _geom_angle_atom_site_label_2
    _geom_angle_atom_site_label_3
    _geom_angle_site_symmetry_1
    _geom_angle_site_symmetry_2
    _geom_angle_site_symmetry_3
    _geom_angle
    _geom_angle_publ_flag
    O1 N2 O2 . . . 123.0(6) no
    O1 N2 C1 . . . 118.8(5) no
    O2 N2 C1 . . . 118.2(6) no
    H1A N1 H1B . . . 120.00 no
    C4 N1 H1A . . . 120.00 no
    C4 N1 H1B . . . 120.00 no
    N2 C1 C6 . . . 120.0(5) no
    N2 C1 C2 . . . 118.8(5) no
    C2 C1 C6 . . . 121.2(5) no
    C1 C2 C3 . . . 118.8(6) no
    Br1 C3 C2 . . . 118.8(4) no
    Br1 C3 C4 . . . 119.2(4) no
    C2 C3 C4 . . . 122.0(5) no
    N1 C4 C5 . . . 119.6(5) no
    N1 C4 C3 . . . 122.7(5) no
    C3 C4 C5 . . . 117.7(5) no
    C4 C5 C6 . . . 120.9(5) no
    C1 C6 C5 . . . 119.5(5) no
    C1 C2 H2 . . . 121.00 no
    C3 C2 H2 . . . 121.00 no
    C4 C5 H5 . . . 120.00 no
    C6 C5 H5 . . . 120.00 no
    C1 C6 H6 . . . 120.00 no
    C5 C6 H6 . . . 120.00 no
loop_
    _geom_torsion_atom_site_label_1
    _geom_torsion_atom_site_label_2
    _geom_torsion_atom_site_label_3
    _geom_torsion_atom_site_label_4
    _geom_torsion_site_symmetry_1
    _geom_torsion_site_symmetry_2
    _geom_torsion_site_symmetry_3
    _geom_torsion_site_symmetry_4
    _geom_torsion
    _geom_torsion_publ_flag
    O1 N2 C1 C2 . . . . -4.5(11) no
    O1 N2 C1 C6 . . . . 175.4(7) no
    O2 N2 C1 C2 . . . . 177.4(9) no
    O2 N2 C1 C6 . . . . -2.8(11) no
    N2 C1 C2 C3 . . . . 178.2(7) no
    C6 C1 C2 C3 . . . . -1.6(13) no
    N2 C1 C6 C5 . . . . -178.5(6) no
    C2 C1 C6 C5 . . . . 1.4(11) no
    C1 C2 C3 Br1 . . . . -179.0(6) no
    C1 C2 C3 C4 . . . . 0.9(12) no
    Br1 C3 C4 N1 . . . . 1.6(8) no
    Br1 C3 C4 C5 . . . . 179.9(4) no
    C2 C3 C4 N1 . . . . -178.3(7) no
    C2 C3 C4 C5 . . . . 0.1(10) no
    N1 C4 C5 C6 . . . . 178.1(6) no
    C3 C4 C5 C6 . . . . -0.3(9) no
    C4 C5 C6 C1 . . . . -0.4(10) no
loop_
    _geom_hbond_atom_site_label_D
    _geom_hbond_atom_site_label_H
    _geom_hbond_atom_site_label_A
    _geom_hbond_site_symmetry_A
    _geom_hbond_distance_DH
    _geom_hbond_distance_HA
    _geom_hbond_distance_DA
    _geom_hbond_angle_DHA
    _geom_hbond_publ_flag
    N1 H1A N1 2_565 0.86 2.32 3.158(7) 167.00 yes
    N1 H1B Br1 . 0.86 2.68 3.095(5) 111.00 yes
    N1 H1B O2 3_555 0.86 2.32 3.049(7) 143.00 yes
