# Supplementary material for: 2-Bromo-4-nitro­aniline
Source: Acta Crystallogr Sect E Struct Rep Online. 2009 Feb 6;65(Pt 3):o480. doi: 10.1107/S1600536809004073 (PMC2968609; doi:10.1107/S1600536809004073)
Supplement: Supplementary file 2 [file e-65-0o480-Isup2.hkl]

#
# h,k,l, Fc-squared, Fo-squared, sigma(Fo-squared) and status flag
#
data_I
_shelx_title ' IP35 in Pna2(1)'
_shelx_refln_list_code          4
_shelx_F_calc_maximum      203.59
_exptl_crystal_F_000       424.00
_reflns_d_resolution_high  0.7414
 
loop_
 _symmetry_equiv_pos_as_xyz
 'x, y, z'
 '-x, -y, z+1/2'
 'x+1/2, -y+1/2, z'
 '-x+1/2, y+1/2, z+1/2'
 
_cell_length_a    11.0981
_cell_length_b    16.7628
_cell_length_c     3.9540
_cell_angle_alpha  90.000
_cell_angle_beta   90.000
_cell_angle_gamma  90.000
 
_shelx_F_squared_multiplier     1.000
 
loop_
 _refln_index_h
 _refln_index_k
 _refln_index_l
 _refln_F_squared_calc
 _refln_F_squared_meas
 _refln_F_squared_sigma
 _refln_observed_status
   2   0  -3     1318.39     1420.45     97.34 o
   2   1  -3        8.15      -10.78     10.78 o
   3   1  -3      170.34      192.25     19.69 o
   4   1  -3        8.28      -10.92     10.92 o
   1   2  -3      334.11      412.47     32.88 o
   2   2  -3      334.29      356.79     34.07 o
   3   2  -3      963.15      999.19    123.98 o
   4   2  -3      282.65      263.50     39.85 o
   1   3  -3      113.36      156.53     22.54 o
   2   3  -3      243.80      292.08     31.91 o
   3   3  -3       27.80        2.58     18.36 o
   4   3  -3      453.06      454.13     48.93 o
   1   4  -3      390.52      380.13     37.57 o
   2   4  -3       25.68       34.95     20.98 o
   4   4  -3       12.16      -23.72     24.74 o
   0   5  -3     1551.51     1466.33    104.82 o
   1   5  -3      362.89      379.94     25.28 o
   3   5  -3        6.36      -12.71     24.19 o
   2   0  -2      905.83      831.95     62.18 o
   4   0  -2     4548.13     4721.43    274.52 o
   6   0  -2     1648.51     1740.89    119.30 o
   8   0  -2       85.10       92.07     35.29 o
  10   0  -2      515.26      536.49     65.77 o
  12   0  -2       98.99      103.13     46.56 o
   1   1  -2     2308.17     2179.13    101.68 o
   2   1  -2      185.03      174.09     17.43 o
   3   1  -2     6525.79     6400.72    290.73 o
   4   1  -2      272.34      293.87     21.34 o
   5   1  -2      328.12      326.96     27.44 o
   6   1  -2        0.53      -10.64     10.64 o
   7   1  -2      894.73      969.89     36.89 o
   8   1  -2      275.00      310.97     32.61 o
   9   1  -2      542.10      560.39     55.64 o
  10   1  -2       29.11       14.45     26.98 o
  11   1  -2        4.01      -19.20     28.10 o
  12   1  -2        5.78       20.91     32.99 o
  13   1  -2       69.94       17.01     46.69 o
   0   2  -2     2183.40     1974.08    121.36 o
   1   2  -2     2335.64     2173.22     96.87 o
   2   2  -2      200.04      185.82     14.61 o
   3   2  -2       33.67       48.19     31.49 o
   4   2  -2      466.06      476.69     26.76 o
   5   2  -2     1127.50     1116.78     46.96 o
   6   2  -2      888.19      859.63     48.04 o
   7   2  -2      368.96      348.97     19.17 o
   8   2  -2        8.24      -11.24     21.54 o
   9   2  -2       47.21       25.08     25.58 o
  10   2  -2      240.90      236.77     50.32 o
  11   2  -2      118.35       93.36     31.31 o
  12   2  -2       23.68      -10.40     30.40 o
  13   2  -2       10.34       -3.76     46.81 o
   1   3  -2      288.26      252.50     27.35 o
   2   3  -2     3262.10     3022.83    104.87 o
   3   3  -2      344.48      309.43     16.84 o
   4   3  -2     1168.45     1140.33     43.71 o
   5   3  -2       33.13       45.55     11.20 o
   6   3  -2      304.06      290.95     20.38 o
   7   3  -2      197.34      173.84     18.90 o
   8   3  -2      478.11      495.31     43.25 o
   9   3  -2      150.65      114.65     40.78 o
  10   3  -2       82.24       20.84     27.08 o
  11   3  -2        1.55       -2.93     30.71 o
  12   3  -2       54.16       19.84     38.94 o
  13   3  -2        8.08       38.20     47.15 o
   0   4  -2      246.31      217.44     21.23 o
   1   4  -2     2581.07     2360.52     84.21 o
   2   4  -2      100.24       96.20     11.53 o
   3   4  -2       92.14      100.34     10.66 o
   4   4  -2       40.34       49.88     10.32 o
   5   4  -2     2474.78     2399.93     91.83 o
   6   4  -2       93.38      103.26     14.88 o
   7   4  -2      811.75      822.41     86.62 o
   8   4  -2       12.64      -20.83     20.83 o
   9   4  -2       59.84       71.92     26.21 o
  10   4  -2       22.70        8.64     26.45 o
  11   4  -2      324.13      345.51     40.50 o
  12   4  -2        2.86       -7.94     42.72 o
  13   4  -2       57.17       47.45     46.27 o
   1   5  -2      622.15      538.90     29.94 o
   2   5  -2     2242.86     2211.77    105.81 o
   3   5  -2      692.56      673.96     37.86 o
   4   5  -2     1060.84     1037.33     40.75 o
   5   5  -2        1.18        0.82     11.37 o
   6   5  -2      229.17      225.92     19.20 o
   7   5  -2      533.91      546.04     68.05 o
   8   5  -2     1011.97     1039.77     63.15 o
   9   5  -2      125.31      127.03     28.25 o
  10   5  -2       21.29       11.52     27.34 o
  11   5  -2       11.07       17.85     32.78 o
  12   5  -2      110.40       85.78     46.56 o
  13   5  -2       22.30      -41.41     41.41 o
   0   6  -2     2359.22     2297.25     98.62 o
   1   6  -2     2428.20     2426.34     85.77 o
   2   6  -2      466.34      439.23     41.07 o
   3   6  -2       37.56       46.92     19.12 o
   4   6  -2     1023.31     1002.76     52.62 o
   5   6  -2     1018.65     1015.34     53.72 o
   6   6  -2      539.43      624.51     38.57 o
   7   6  -2      192.83      172.26     25.42 o
   8   6  -2       11.98      -11.31     48.14 o
   9   6  -2      110.07       63.13     26.69 o
  10   6  -2      140.97      169.04     32.40 o
  11   6  -2       68.51       96.92     44.20 o
  12   6  -2       35.53       16.04     43.69 o
   1   7  -2      991.52      891.94     29.94 o
   2   7  -2      370.03      383.57     42.89 o
   3   7  -2     3122.65     3045.65    110.35 o
   4   7  -2      136.94      134.25     16.85 o
   5   7  -2      188.60      213.84     18.26 o
   6   7  -2      458.92      496.96     31.99 o
   7   7  -2      384.76      381.59     38.88 o
   8   7  -2       61.23       -2.22     22.88 o
   9   7  -2      359.04      411.19     38.89 o
  10   7  -2       15.39      -10.56     27.65 o
  11   7  -2        0.91      -14.90     39.09 o
  12   7  -2       35.88       71.43     44.87 o
   0   8  -2     2643.01     2592.38    130.94 o
   1   8  -2      128.39      105.09      9.77 o
   2   8  -2      220.83      213.62     16.05 o
   3   8  -2       16.92       33.55     11.49 o
   4   8  -2      961.67      997.58     37.86 o
   5   8  -2        7.96       -5.82     12.62 o
   6   8  -2     1353.57     1311.08     69.34 o
   7   8  -2       22.07       30.62     36.39 o
   8   8  -2        4.10        1.41     21.30 o
   9   8  -2       10.31       31.00     25.41 o
  10   8  -2      341.27      387.73     54.37 o
  11   8  -2        7.01      -17.86     40.53 o
  12   8  -2       86.13       13.85     42.42 o
   1   9  -2      719.12      641.87     30.81 o
   2   9  -2      311.89      293.31     19.14 o
   3   9  -2     1486.52     1434.63     57.27 o
   4   9  -2      229.08      240.33     19.40 o
   5   9  -2      359.92      401.66     29.95 o
   6   9  -2       38.40       12.51     31.13 o
   7   9  -2      361.95      393.47     33.58 o
   8   9  -2      104.94      133.13     27.67 o
   9   9  -2      242.95      205.54     46.52 o
  10   9  -2       59.22       65.22     39.60 o
  11   9  -2       16.71       35.88     42.97 o
  12   9  -2       13.08       63.53     46.01 o
   0  10  -2      562.67      519.07     31.89 o
   1  10  -2     1098.15     1077.02     38.12 o
   2  10  -2       89.47       92.93     12.12 o
   3  10  -2       17.54       42.81     13.99 o
   4  10  -2      183.14      197.45     31.39 o
   5  10  -2      666.24      661.76     34.58 o
   6  10  -2      129.21      115.09     23.22 o
   7  10  -2      138.19      140.18     25.05 o
   8  10  -2        7.56       29.09     34.95 o
   9  10  -2       18.17       13.00     37.06 o
  10  10  -2       60.56       39.68     39.09 o
  11  10  -2       79.91      103.42     45.25 o
   1  11  -2       58.35       73.55     11.38 o
   2  11  -2     1343.25     1331.57     54.32 o
   3  11  -2      158.00      167.38     18.19 o
   4  11  -2      711.98      684.96     36.34 o
   5  11  -2       14.59       24.51     19.11 o
   6  11  -2       60.26       35.59     21.52 o
   7  11  -2       49.06       44.11     32.84 o
   8  11  -2      442.15      454.81     56.90 o
   9  11  -2       12.98      -15.62     37.40 o
  10  11  -2       17.20        0.38     39.43 o
  11  11  -2        4.72       17.81     41.88 o
   0  12  -2      208.33      169.57     31.53 o
   1  12  -2     1037.72     1077.93     59.65 o
   2  12  -2       46.73       33.07     18.69 o
   3  12  -2       67.34       69.07     19.96 o
   4  12  -2       60.02       69.59     40.42 o
   5  12  -2     1012.69     1053.15     86.96 o
   6  12  -2      110.94       81.13     34.49 o
   7  12  -2      263.67      283.17     46.14 o
   8  12  -2       10.29       82.27     35.84 o
   9  12  -2       99.63       76.79     40.82 o
  10  12  -2       31.96      115.67     44.70 o
   1  13  -2       39.78       64.58     20.19 o
   2  13  -2      959.35     1045.97     56.77 o
   3  13  -2      190.79      212.99     27.73 o
   4  13  -2      248.79      264.93     40.69 o
   5  13  -2       35.40       21.91     30.10 o
   6  13  -2      171.90      182.95     39.60 o
   7  13  -2       71.11      -16.04     33.69 o
   8  13  -2      215.89      193.68     45.72 o
   9  13  -2       77.37      119.00     44.79 o
  10  13  -2        3.01       39.09     42.64 o
   0  14  -2      375.58      340.16     42.85 o
   1  14  -2      476.95      451.23     50.32 o
   2  14  -2      117.11      117.93     23.81 o
   3  14  -2       19.25       72.69     30.73 o
   4  14  -2       61.37       98.40     33.35 o
   5  14  -2      249.95      275.28     43.44 o
   6  14  -2      209.28      319.60     46.22 o
   7  14  -2       19.26       47.41     37.02 o
   8  14  -2       26.23       -5.70     36.77 o
   9  14  -2       20.65       -5.83     38.50 o
   1  15  -2      163.80      135.74     25.98 o
   2  15  -2      124.71      123.64     34.83 o
   3  15  -2      444.35      391.53     50.19 o
   4  15  -2       69.98       56.40     33.10 o
   5  15  -2       81.87       78.69     35.63 o
   6  15  -2       21.52       32.55     33.86 o
   7  15  -2      108.65      108.36     41.16 o
   8  15  -2       18.02      -16.25     37.57 o
   0  16  -2      567.60      589.30     61.29 o
   1  16  -2       72.29       90.55     34.32 o
   2  16  -2       35.10       40.99     31.53 o
   3  16  -2        7.19       -1.06     30.31 o
   4  16  -2      268.45      199.54     43.40 o
   5  16  -2       30.13      -26.76     31.91 o
   6  16  -2      207.75      213.09     44.03 o
   7  16  -2       19.11      -33.90     33.90 o
   2  17  -2       95.18       11.69     33.48 o
   3  17  -2      297.23      318.80     48.33 o
   4  17  -2       83.07      101.02     37.99 o
   5  17  -2        4.05       42.51     35.29 o
   2   0  -1    41449.40    42207.09   2423.82 o
   4   0  -1     6196.83     6654.88    559.84 o
   6   0  -1     1391.09     1544.01     74.48 o
   8   0  -1     2062.73     2247.34    109.65 o
  10   0  -1       80.42       25.54     33.48 o
  12   0  -1       91.41      100.00     42.93 o
  14   0  -1       70.98        7.13     45.59 o
   1   1  -1    10178.70     9295.88    445.71 o
   2   1  -1     2717.33     2638.36     91.06 o
   3   1  -1       21.27       27.28      4.38 o
   4   1  -1      188.67      203.48     11.89 o
   5   1  -1     4077.06     4506.85    164.62 o
   6   1  -1      397.98      415.60     19.18 o
   7   1  -1     1255.63     1369.13     49.16 o
   8   1  -1       84.80       75.24     14.73 o
   9   1  -1      276.30      297.18     21.45 o
  10   1  -1      162.18       99.91     26.80 o
  11   1  -1      451.46      363.67     37.98 o
  12   1  -1       33.82       67.12     29.66 o
  13   1  -1        0.03      -28.64     28.64 o
  14   1  -1        4.50      -13.70     32.27 o
   1   2  -1      802.99      717.47     28.21 o
   2   2  -1     3098.66     2930.37     72.44 o
   3   2  -1     2281.00     2307.87     77.52 o
   4   2  -1     1940.27     2013.46     63.99 o
   5   2  -1       64.78       64.49     10.76 o
   6   2  -1      432.92      424.64     19.45 o
   7   2  -1      726.63      785.39     32.38 o
   8   2  -1      704.95      742.18     33.52 o
   9   2  -1      370.63      403.39     23.96 o
  10   2  -1       71.05       96.34     25.47 o
  11   2  -1        0.39      -24.35     24.35 o
  12   2  -1       89.18      106.72     31.57 o
  13   2  -1       57.81       31.22     30.62 o
  14   2  -1       21.38      -23.31     32.68 o
   0   3  -1    14775.19    13332.57    470.36 o
   1   3  -1     1031.00      952.41     39.21 o
   2   3  -1      664.23      633.32     17.70 o
   3   3  -1      177.15      186.61      8.67 o
   4   3  -1     3398.62     3497.92    110.22 o
   5   3  -1      621.23      653.94     28.54 o
   6   3  -1     3110.45     3252.53     98.54 o
   7   3  -1      124.18      133.01     13.96 o
   8   3  -1        2.26      -12.55     12.55 o
   9   3  -1       97.63      100.64     25.41 o
  10   3  -1      446.11      477.40     40.06 o
  11   3  -1       84.85       57.97     27.18 o
  12   3  -1      262.86      212.64     38.73 o
  13   3  -1       13.81       40.15     31.29 o
  14   3  -1        1.20      -26.70     32.52 o
   1   4  -1     2503.01     2283.63     52.48 o
   2   4  -1      179.29      186.83      9.22 o
   3   4  -1     5247.67     5315.68    189.19 o
   4   4  -1      356.19      354.66     20.93 o
   5   4  -1      336.54      337.55     18.81 o
   6   4  -1        2.97        0.27      9.44 o
   7   4  -1     1420.44     1500.65     52.71 o
   8   4  -1      204.65      221.51     29.85 o
   9   4  -1     1092.42     1099.60     46.16 o
  10   4  -1       24.07       44.54     24.96 o
  11   4  -1       48.68       85.71     28.21 o
  12   4  -1       60.03       42.83     29.76 o
  13   4  -1      141.42      152.06     34.28 o
  14   4  -1        0.83       16.38     40.53 o
   0   5  -1     3761.18     3860.31    270.17 o
   1   5  -1     2541.85     2447.54     86.57 o
   2   5  -1     2016.83     1942.94     66.57 o
   3   5  -1      671.88      673.46     28.29 o
   4   5  -1     1933.32     1979.35     73.49 o
   5   5  -1     1387.19     1341.33     46.77 o
   6   5  -1     2996.31     2995.02     96.27 o
   7   5  -1       47.75       62.46     12.80 o
   8   5  -1       89.78       86.59     15.21 o
   9   5  -1      155.44      142.38     21.01 o
  10   5  -1      690.24      668.00     48.03 o
  11   5  -1       54.84       23.12     26.64 o
  12   5  -1      172.80      146.58     48.27 o
  13   5  -1        0.38      -14.51     30.22 o
  14   5  -1        1.59       -5.46     33.92 o
   1   6  -1     1862.14     1829.49     71.06 o
   2   6  -1     2883.28     2804.60     99.93 o
   3   6  -1     3676.83     3739.73    131.85 o
   4   6  -1      971.32      985.68     39.04 o
   5   6  -1      228.02      231.95     14.44 o
   6   6  -1      229.64      234.03     15.59 o
   7   6  -1     1456.43     1482.63     52.64 o
   8   6  -1      820.12      888.84     35.48 o
   9   6  -1      294.00      299.53     25.58 o
  10   6  -1       60.65       66.16     25.98 o
  11   6  -1       84.31       83.41     28.96 o
  12   6  -1       65.57       49.95     31.06 o
  13   6  -1       81.08       29.13     32.45 o
  14   6  -1       38.07       -3.64     34.11 o
   0   7  -1     1524.15     1450.36     61.64 o
   1   7  -1     5272.00     5055.55    160.66 o
   2   7  -1      218.81      273.18     15.52 o
   3   7  -1      639.53      616.04     26.82 o
   4   7  -1      391.97      418.88     22.94 o
   5   7  -1     2948.97     2896.96    104.85 o
   6   7  -1      136.93      133.72     13.08 o
   7   7  -1      525.51      507.20     24.80 o
   8   7  -1      127.80      135.97     16.38 o
   9   7  -1      211.12      184.54     22.88 o
  10   7  -1       91.34       76.40     26.33 o
  11   7  -1      282.85      280.30     36.23 o
  12   7  -1        4.61      -27.01     28.30 o
  13   7  -1       14.34       18.90     32.15 o
   1   8  -1      202.63      225.01     11.92 o
   2   8  -1     3725.02     3619.36    120.39 o
   3   8  -1      108.44      108.19     11.27 o
   4   8  -1     3524.55     3396.62    122.40 o
   5   8  -1      248.18      254.11     18.31 o
   6   8  -1       98.48       96.04     24.50 o
   7   8  -1       40.02       40.47     12.70 o
   8   8  -1     1323.47     1321.75     57.86 o
   9   8  -1       74.84       53.67     19.65 o
  10   8  -1      213.98      175.87     30.44 o
  11   8  -1       20.04        0.88     26.89 o
  12   8  -1       73.22       84.96     32.81 o
  13   8  -1        0.14       -2.90     37.89 o
   0   9  -1      957.16      844.50     41.45 o
   1   9  -1     2740.95     2637.01     87.07 o
   2   9  -1       99.20      103.50      9.70 o
   3   9  -1      128.42      108.47     10.35 o
   4   9  -1       81.14       88.25     12.98 o
   5   9  -1     1742.16     1593.74     64.45 o
   6   9  -1      152.20      152.96     17.59 o
   7   9  -1      441.12      443.92     24.22 o
   8   9  -1       22.80        6.10     16.13 o
   9   9  -1      128.35      119.81     27.36 o
  10   9  -1        5.86       25.08     25.43 o
  11   9  -1      148.69      110.30     31.08 o
  12   9  -1       14.65       31.98     31.69 o
  13   9  -1        6.33      -28.60     42.26 o
   1  10  -1     1092.25     1053.08     36.37 o
   2  10  -1      887.34      832.90     30.50 o
   3  10  -1     2097.52     2033.59     68.17 o
   4  10  -1      424.38      446.13     23.62 o
   5  10  -1      127.73      109.84     16.90 o
   6  10  -1       20.11       20.43     13.85 o
   7  10  -1      562.60      595.37     31.48 o
   8  10  -1      312.92      324.73     25.23 o
   9  10  -1      265.16      244.84     31.28 o
  10  10  -1       43.71       -3.58     41.09 o
  11  10  -1        6.35      -19.40     30.20 o
  12  10  -1       18.60       36.63     31.86 o
  13  10  -1       75.34       -9.20     35.08 o
   0  11  -1     3354.27     3242.96    143.89 o
   1  11  -1      184.47      182.12     13.05 o
   2  11  -1      603.63      602.13     29.81 o
   3  11  -1       70.81       73.56     10.85 o
   4  11  -1     1050.13     1009.18     42.58 o
   5  11  -1       51.28       18.31     13.42 o
   6  11  -1     1215.88     1200.71     51.27 o
   7  11  -1       20.16       40.51     16.25 o
   8  11  -1        3.08      -17.42     17.42 o
   9  11  -1       17.77       -4.12     30.73 o
  10  11  -1      250.09      221.05     34.73 o
  11  11  -1        3.06       40.79     77.50 o
  12  11  -1       56.74       34.14     51.33 o
   1  12  -1      509.09      495.49     23.82 o
   2  12  -1      130.91      124.36     12.82 o
   3  12  -1     2110.32     2133.34     69.70 o
   4  12  -1       71.47       49.90     14.57 o
   5  12  -1      148.81      147.68     27.76 o
   6  12  -1        8.19      -14.52     14.52 o
   7  12  -1      535.23      564.59     32.74 o
   8  12  -1       34.90       50.92     24.03 o
   9  12  -1      363.22      337.78     36.06 o
  10  12  -1       29.18       40.60     28.56 o
  11  12  -1       27.75       31.82     34.72 o
  12  12  -1       15.78       62.55     35.12 o
   0  13  -1     3415.76     3449.52    148.11 o
   1  13  -1      418.71      427.12     20.57 o
   2  13  -1      226.02      230.10     16.24 o
   3  13  -1       73.79       78.08     16.31 o
   4  13  -1     1240.04     1197.63     43.59 o
   5  13  -1      335.98      332.07     24.41 o
   6  13  -1      687.30      644.41     36.13 o
   7  13  -1      119.34      106.37     31.08 o
   8  13  -1       15.40       21.38     24.17 o
   9  13  -1       13.11       17.57     26.28 o
  10  13  -1      168.55      184.48     34.05 o
  11  13  -1       68.62       33.25     38.39 o
   1  14  -1      245.09      258.27     18.03 o
   2  14  -1      298.64      312.14     19.67 o
   3  14  -1      387.24      400.68     22.85 o
   4  14  -1      263.34      270.61     21.88 o
   5  14  -1        1.60        0.63     15.67 o
   6  14  -1       20.24       17.97     17.24 o
   7  14  -1      212.68      223.37     24.40 o
   8  14  -1      242.58      228.15     31.76 o
   9  14  -1       43.06      101.11     28.92 o
  10  14  -1       64.94       78.23     31.70 o
  11  14  -1       12.17       29.68     44.62 o
   0  15  -1      254.24      277.36     26.11 o
   1  15  -1      357.93      419.38     25.32 o
   2  15  -1       52.04       47.67     19.33 o
   3  15  -1        2.48      -11.91     13.98 o
   4  15  -1       23.92        6.94     15.61 o
   5  15  -1      455.98      441.64     29.18 o
   6  15  -1       29.23       26.85     18.70 o
   7  15  -1      173.17      172.40     29.48 o
   8  15  -1       21.88       14.06     26.19 o
   9  15  -1       32.93       63.25     52.75 o
  10  15  -1       20.99       22.08     39.98 o
   1  16  -1       73.90       98.39     18.54 o
   2  16  -1     1228.58     1215.40     62.27 o
   3  16  -1      135.57      138.14     21.95 o
   4  16  -1      357.02      374.69     27.45 o
   5  16  -1       25.97       31.64     18.46 o
   6  16  -1      128.96      125.81     22.11 o
   7  16  -1        0.62       16.71     25.30 o
   8  16  -1      262.71      215.84     46.22 o
   9  16  -1        5.38      -19.88     38.37 o
  10  16  -1       23.01      -37.02     39.93 o
   0  17  -1      186.50      197.05     39.72 o
   1  17  -1      313.67      276.66     33.39 o
   2  17  -1       90.80       77.86     22.81 o
   3  17  -1       30.12       21.40     40.27 o
   4  17  -1       17.42        9.72     21.96 o
   5  17  -1      278.16      327.08     60.07 o
   6  17  -1      171.31      216.64     42.76 o
   7  17  -1       54.10       71.89     36.81 o
   8  17  -1       23.55       34.95     39.17 o
   9  17  -1       31.95       24.99     41.24 o
   1  18  -1      133.46      137.97     27.00 o
   2  18  -1       92.36       98.61     44.89 o
   3  18  -1      417.87      443.46     38.31 o
   4  18  -1       45.76       81.80     25.26 o
   5  18  -1       22.49        3.33     31.91 o
   6  18  -1       27.66       35.16     35.75 o
   7  18  -1       70.89       83.88     40.40 o
   8  18  -1       59.74      117.73     42.76 o
   0  19  -1      535.26      594.33     66.06 o
   1  19  -1       22.27       -2.14     24.09 o
   2  19  -1       79.36       58.97     56.14 o
   3  19  -1       12.54        7.62     24.48 o
   4  19  -1      153.96      172.72     29.91 o
   5  19  -1       40.65      103.76     38.41 o
   6  19  -1      149.00       59.10     40.99 o
   7  19  -1        3.01       51.75     40.69 o
   1  20  -1      111.25      120.55     29.81 o
   2  20  -1        7.56        1.85     24.23 o
   3  20  -1      236.74      277.95     70.64 o
   4  20  -1       31.70       -4.52     35.38 o
   5  20  -1       14.40      -18.03     35.21 o
   6  20  -1        9.56        1.22     38.75 o
   0  21  -1      120.51      165.27     45.42 o
   1  21  -1       61.73       35.19     27.81 o
   2  21  -1       30.14       16.32     26.94 o
   3  21  -1        9.51       31.96     38.41 o
   4  21  -1       22.31       25.50     39.22 o
   1  22  -1       18.09      -22.25     36.89 o
   2   0   0     6826.48     8547.31    262.74 o
   4   0   0    12864.89    15224.51    466.25 o
   6   0   0     7998.20     9885.36    352.36 o
   8   0   0       26.05       -4.02     18.83 o
  10   0   0      421.57      504.90     39.42 o
  12   0   0      106.71      128.54     44.45 o
  14   0   0       10.53        5.99     47.91 o
   2   1   0      152.25      162.97      5.79 o
   3   1   0     6711.28     7497.84    174.34 o
   4   1   0     1885.83     1973.77     47.93 o
   5   1   0     1170.07     1324.06     40.36 o
   6   1   0       29.96       18.88      9.68 o
   7   1   0     1532.83     1679.55     57.77 o
   8   1   0      180.25      179.08     16.17 o
   9   1   0     1050.47      977.69     40.12 o
  10   1   0       71.92       47.46     28.89 o
  11   1   0       42.99       16.79     21.15 o
  12   1   0       85.31       69.31     29.76 o
  13   1   0      229.25      197.71     37.34 o
  14   1   0       18.68      -11.31     46.46 o
   1   2   0      152.97      173.89      4.85 o
   2   2   0     3195.87     3562.12     89.82 o
   3   2   0      581.41      591.05     17.24 o
   4   2   0     3151.00     3633.63    101.60 o
   5   2   0     2212.47     2264.79     65.18 o
   6   2   0     1358.56     1380.66     47.58 o
   7   2   0      177.91      164.72     14.34 o
   8   2   0       45.81       49.08     13.38 o
   9   2   0      196.51      188.80     18.46 o
  10   2   0      296.40      333.46     23.26 o
  11   2   0      280.59      259.14     33.65 o
  12   2   0       30.62       -1.51     27.40 o
  13   2   0       32.95       10.99     30.94 o
  14   2   0        4.64        7.49     34.53 o
   1   3   0       88.81      103.16      3.71 o
   2   3   0    15519.69    16673.45    385.27 o
   3   3   0     2521.71     2730.70     69.86 o
   4   3   0     2744.32     2998.98     94.53 o
   5   3   0      129.34      164.82     10.03 o
   6   3   0      590.48      621.09     25.77 o
   7   3   0      148.42      134.95     13.35 o
   8   3   0     2726.70     2768.32     91.38 o
   9   3   0       69.81       48.12     16.16 o
  10   3   0      324.04      338.78     23.33 o
  11   3   0      146.57      150.35     25.46 o
  12   3   0       24.77       -5.84     27.47 o
  13   3   0       92.65       55.29     33.17 o
  14   3   0      125.74       81.51     36.25 o
   0   4   0     1812.92     1791.14     56.41 o
   1   4   0     6949.62     7342.80    170.47 o
   2   4   0      706.80      722.16     17.34 o
   3   4   0      112.29      111.75      5.82 o
   4   4   0      186.25      208.69     11.13 o
   5   4   0     3638.63     3678.57    133.77 o
   6   4   0      263.06      294.86     15.89 o
   7   4   0     1014.42     1011.64     38.14 o
   8   4   0       38.28       26.18     12.83 o
   9   4   0      297.62      320.36     34.36 o
  10   4   0      239.49      226.23     20.99 o
  11   4   0      581.91      574.27     31.78 o
  12   4   0       13.30       23.75     28.47 o
  13   4   0       57.74       25.55     31.17 o
  14   4   0       14.39       46.76     35.89 o
   1   5   0     1930.61     2006.00     44.67 o
   2   5   0     3893.20     4405.27     96.32 o
   3   5   0     4533.00     4788.72    142.95 o
   4   5   0     5451.39     5727.56    177.02 o
   5   5   0      131.06      169.20     11.68 o
   6   5   0      375.14      371.75     18.40 o
   7   5   0      330.31      325.58     18.62 o
   8   5   0     2225.10     2257.95     76.45 o
   9   5   0       49.92       43.52     15.11 o
  10   5   0      441.15      493.55     27.97 o
  11   5   0       28.70       11.54     18.38 o
  12   5   0       92.18      113.43     31.76 o
  13   5   0       12.66       34.97     32.05 o
  14   5   0       52.83       48.19     62.56 o
   0   6   0     5349.61     5190.59    160.17 o
   1   6   0     2158.87     2196.85     49.01 o
   2   6   0       28.63       24.20      4.55 o
   3   6   0     2520.30     2798.21     78.67 o
   4   6   0      900.13      913.64     51.18 o
   5   6   0     4467.22     4407.30    159.72 o
   6   6   0     1914.52     1936.88     74.67 o
   7   6   0       16.78       14.90     11.08 o
   8   6   0        0.67       -3.73     12.39 o
   9   6   0      790.14      756.47     34.42 o
  10   6   0      345.75      306.78     23.25 o
  11   6   0      362.08      309.64     30.01 o
  12   6   0       99.99       84.94     41.96 o
  13   6   0        0.72        1.30     32.21 o
  14   6   0        8.65      -38.31     38.31 o
   1   7   0     5218.25     5484.49    138.43 o
   2   7   0      370.10      358.80     14.09 o
   3   7   0     4505.46     4641.75    133.57 o
   4   7   0        5.13       12.69      8.74 o
   5   7   0       70.17       59.47     17.06 o
   6   7   0       37.72       36.39     11.79 o
   7   7   0     1871.55     1817.82     72.16 o
   8   7   0      156.55      132.42     16.94 o
   9   7   0      579.57      548.33     28.43 o
  10   7   0        4.15       -4.35     16.06 o
  11   7   0        0.59       -0.93     33.39 o
  12   7   0       22.18       17.62     29.31 o
  13   7   0      125.67      185.52     90.74 o
  14   7   0        7.00       46.17     37.80 o
   0   8   0     7351.10     7415.51    323.34 o
   1   8   0      115.82      118.33      7.75 o
   2   8   0     4334.00     4679.77    130.31 o
   3   8   0      427.61      476.59     20.02 o
   4   8   0     1282.86     1084.29     46.36 o
   5   8   0       26.40       32.27     10.86 o
   6   8   0     3384.41     3293.22    122.48 o
   7   8   0      247.30      265.04     20.94 o
   8   8   0      229.33      230.26     18.46 o
   9   8   0      102.61       93.19     17.04 o
  10   8   0      389.70      378.59     25.86 o
  11   8   0        7.83       40.44     22.88 o
  12   8   0      137.29       96.18     76.89 o
  13   8   0        6.99       13.44     36.92 o
  14   8   0        5.83      -28.76     36.32 o
   1   9   0      753.09      743.98     41.95 o
   2   9   0      632.43      582.20     23.12 o
   3   9   0     4198.53     4238.65    133.18 o
   4   9   0      186.87      186.28     14.73 o
   5   9   0       14.43       13.66     11.08 o
   6   9   0       62.96       60.69     14.15 o
   7   9   0      588.30      523.97     29.54 o
   8   9   0        4.88        2.86     15.99 o
   9   9   0      358.73      350.64     23.67 o
  10   9   0        1.73        4.18     19.80 o
  11   9   0       15.86       -5.43     21.96 o
  12   9   0        1.51       13.32     30.30 o
  13   9   0       59.67       38.04     35.94 o
   0  10   0     1661.62     1609.56     75.65 o
   1  10   0     2649.87     2515.13     80.61 o
   2  10   0      161.70      169.80     11.89 o
   3  10   0      151.29      142.37     11.82 o
   4  10   0      303.52      286.17     19.56 o
   5  10   0     1630.04     1551.47     61.98 o
   6  10   0      732.25      665.01     33.81 o
   7  10   0      417.76      351.10     37.99 o
   8  10   0       40.01       24.52     16.95 o
   9  10   0      189.02      185.56     20.36 o
  10  10   0       82.95       74.12     23.04 o
  11  10   0      198.67      246.39     40.60 o
  12  10   0       35.99       35.20     33.29 o
  13  10   0        1.44      -24.42     34.50 o
   1  11   0      410.00      382.56     18.19 o
   2  11   0     3094.51     2946.16     94.51 o
   3  11   0       28.42       33.89      9.81 o
   4  11   0     1673.10     1666.99     56.88 o
   5  11   0        5.82        8.71     12.71 o
   6  11   0      265.46      221.44     29.90 o
   7  11   0       20.15       18.85     15.11 o
   8  11   0      789.57      801.75     41.93 o
   9  11   0       90.07       30.63     20.24 o
  10  11   0       93.14       57.61     22.99 o
  11  11   0       27.64       49.65     30.37 o
  12  11   0       46.88       97.17     35.79 o
  13  11   0        4.10      -28.50     35.03 o
   0  12   0       53.65       59.12     26.07 o
   1  12   0     1925.10     1807.07     60.46 o
   2  12   0       39.72       42.67     10.39 o
   3  12   0       13.68        6.71     10.22 o
   4  12   0       68.05       80.55     12.64 o
   5  12   0     1459.55     1477.29     61.04 o
   6  12   0        4.81        9.20     14.71 o
   7  12   0      371.18      360.39     26.18 o
   8  12   0        6.60        7.48     25.81 o
   9  12   0      137.47      124.78     23.19 o
  10  12   0        0.09       -9.04     21.80 o
  11  12   0      227.21      169.17     53.21 o
  12  12   0       20.22       11.08     63.49 o
   1  13   0      457.90      450.63     21.72 o
   2  13   0     3856.51     3671.41    117.14 o
   3  13   0      510.12      548.76     25.64 o
   4  13   0      833.08      785.72     32.74 o
   5  13   0       95.54       86.72     16.73 o
   6  13   0      325.48      281.90     23.41 o
   7  13   0      154.08      151.86     20.87 o
   8  13   0      577.34      488.34     32.54 o
   9  13   0      109.03      114.23     23.58 o
  10  13   0       14.15       10.83     22.87 o
  11  13   0        5.47       38.39     48.44 o
  12  13   0       32.01       34.89     36.65 o
   0  14   0      291.08      309.44     26.63 o
   1  14   0      176.87      163.47     15.00 o
   2  14   0       43.53       40.02     12.08 o
   3  14   0      191.67      193.34     16.33 o
   4  14   0      192.03      233.08     22.28 o
   5  14   0      337.27      329.29     24.50 o
   6  14   0      414.06      426.84     30.81 o
   7  14   0       21.08       20.56     24.16 o
   8  14   0        4.75       -7.31     19.24 o
   9  14   0      134.91      143.23     25.29 o
  10  14   0      118.08       81.79     25.76 o
  11  14   0       60.60       68.36     34.90 o
   1  15   0       48.87       34.81     12.73 o
   2  15   0        8.90        2.46     12.17 o
   3  15   0      598.87      626.56     29.32 o
   4  15   0        4.71       -9.56     12.83 o
   5  15   0       22.66       11.98     20.58 o
   6  15   0       21.41        2.77     17.61 o
   7  15   0      255.86      228.23     25.22 o
   8  15   0        5.96        4.37     20.58 o
   9  15   0      295.09      270.75     41.30 o
  10  15   0        5.71       36.94     53.40 o
  11  15   0        2.42       -0.09     33.34 o
   0  16   0     2211.40     2105.87    169.49 o
   1  16   0      221.32      207.24     18.91 o
   2  16   0      245.20      304.33     23.55 o
   3  16   0        5.56        5.09     13.76 o
   4  16   0      746.57      733.32     52.72 o
   5  16   0       44.02       36.34     18.67 o
   6  16   0      481.44      435.92     31.60 o
   7  16   0       53.03       39.50     20.89 o
   8  16   0        0.01      -21.01     21.01 o
   9  16   0       17.28       -2.61     24.24 o
  10  16   0      103.53       65.05     34.78 o
   1  17   0      219.20      314.58     21.75 o
   2  17   0      118.17      132.74     17.70 o
   3  17   0      336.83      338.53     32.85 o
   4  17   0      297.00      294.71     22.29 o
   5  17   0        8.02        2.90     18.56 o
   6  17   0       19.73       30.98     20.69 o
   7  17   0      169.56      175.96     26.02 o
   8  17   0       62.53       85.47     25.60 o
   9  17   0       78.80       68.36     60.85 o
   0  18   0       88.16      142.67     29.15 o
   1  18   0      461.15      474.74     27.08 o
   2  18   0        2.75        9.56     15.79 o
   3  18   0        3.58      -15.67     15.67 o
   4  18   0       79.45       88.12     21.24 o
   5  18   0      297.44      300.65     38.60 o
   6  18   0      116.10       67.41     26.20 o
   7  18   0       49.01       46.61     23.89 o
   8  18   0        1.82        1.24     24.70 o
   9  18   0        8.37        2.47     31.73 o
   1  19   0       12.24       -3.43     16.79 o
   2  19   0      424.87      443.01     59.27 o
   3  19   0       44.28       42.16     33.42 o
   4  19   0      167.78      151.58     28.71 o
   5  19   0       16.18        6.20     21.27 o
   6  19   0       34.00       22.61     22.72 o
   7  19   0       44.23       47.35     25.09 o
   8  19   0      112.53      104.00     51.10 o
   0  20   0        0.88       -4.39     33.01 o
   1  20   0      359.92      493.15     54.92 o
   2  20   0        1.37      -20.35     20.35 o
   3  20   0        2.59      -10.82     20.39 o
   4  20   0        0.13      -20.84     20.84 o
   5  20   0      128.39      141.30     26.87 o
   6  20   0       31.03       13.46     23.80 o
   1  21   0       24.84       28.96     27.90 o
   2  21   0      101.65       90.55     45.11 o
   3  21   0      126.40      157.01     34.40 o
   4  21   0      106.01      157.41     33.79 o
   5  21   0       25.61       69.33     30.11 o
   0  22   0       48.66       18.24     43.65 o
   1  22   0       30.97       -4.94     28.03 o
   2  22   0        5.73       16.23     29.46 o
   3  22   0       12.86      -30.29     41.54 o
   2   0   1    40102.64    39049.17   1212.51 o
   4   0   1     6193.39     7120.23    243.07 o
   6   0   1     1412.47     1540.06     61.23 o
   8   0   1     2040.56     2356.50    146.48 o
  10   0   1      101.09       84.59     25.51 o
  12   0   1      107.70       55.79     31.16 o
  14   0   1       64.14       40.95     53.65 o
   0   1   1      750.28      692.55     27.22 o
   1   1   1    11576.99    10708.24    282.07 o
   2   1   1     2446.39     2499.66     59.76 o
   3   1   1       11.90       13.87      3.99 o
   4   1   1       92.01       98.48      6.49 o
   5   1   1     4352.66     4563.46    116.39 o
   6   1   1      376.29      342.18     15.23 o
   7   1   1     1277.19     1384.99     40.73 o
   8   1   1       79.26       70.23     16.36 o
   9   1   1      239.30      271.86     26.72 o
  10   1   1      155.91      164.24     20.66 o
  11   1   1      404.92      361.27     26.68 o
  12   1   1       38.06        7.14     20.21 o
  13   1   1        0.74      -21.29     21.75 o
  14   1   1        4.00      -20.12     35.94 o
   1   2   1     1035.10      920.74     23.98 o
   2   2   1     2822.56     2783.24     72.36 o
   3   2   1     2549.51     2614.33     63.77 o
   4   2   1     1888.74     1995.72     62.74 o
   5   2   1      102.54       84.11     11.24 o
   6   2   1      324.53      330.52     16.40 o
   7   2   1      769.60      777.36     29.02 o
   8   2   1      682.26      733.18     29.65 o
   9   2   1      382.53      394.86     24.33 o
  10   2   1       45.36       21.54     16.80 o
  11   2   1        0.95      -13.23     18.06 o
  12   2   1      107.88       68.59     24.28 o
  13   2   1       66.98       75.09     23.77 o
  14   2   1       27.69       30.85     38.12 o
   0   3   1    13723.54    13297.99    407.31 o
   1   3   1     1040.98     1003.67     22.32 o
   2   3   1      801.77      758.88     18.40 o
   3   3   1      212.57      211.57      8.29 o
   4   3   1     3530.86     3561.50    103.66 o
   5   3   1      624.16      585.51     24.41 o
   6   3   1     2830.79     2912.43     87.98 o
   7   3   1      107.25      112.17     12.94 o
   8   3   1        1.31      -12.57     12.57 o
   9   3   1       89.31       84.32     16.68 o
  10   3   1      465.11      497.62     28.38 o
  11   3   1       66.93       61.68     25.92 o
  12   3   1      258.89      199.78     24.62 o
  13   3   1       14.33       10.30     22.67 o
  14   3   1        0.47      -22.52     36.77 o
   1   4   1     2266.50     2176.04     49.17 o
   2   4   1      198.48      193.27      6.53 o
   3   4   1     5357.21     5309.74    135.45 o
   4   4   1      332.38      328.14     13.62 o
   5   4   1      327.14      322.60     16.02 o
   6   4   1        4.39        5.32      8.28 o
   7   4   1     1454.69     1488.64     47.28 o
   8   4   1      197.05      195.33     17.54 o
   9   4   1     1243.41     1247.31     65.23 o
  10   4   1       21.96       23.39     21.58 o
  11   4   1       39.42       32.04     19.13 o
  12   4   1       61.62       49.23     21.65 o
  13   4   1      124.85      129.98     30.62 o
  14   4   1        0.82      -36.28     36.28 o
   0   5   1     4306.34     4485.38    134.97 o
   1   5   1     2332.87     2362.99     52.91 o
   2   5   1     1764.69     1757.80     40.64 o
   3   5   1      682.74      680.56     18.94 o
   4   5   1     2010.50     1957.67     51.79 o
   5   5   1     1438.71     1427.34     42.24 o
   6   5   1     3022.92     2972.04     96.38 o
   7   5   1       76.73       75.09     13.02 o
   8   5   1       85.88      112.78     18.83 o
   9   5   1      168.29      158.92     18.25 o
  10   5   1      723.59      689.75     33.96 o
  11   5   1       72.93       60.85     20.09 o
  12   5   1      180.00      151.73     24.07 o
  13   5   1        0.41      -26.59     26.59 o
  14   5   1        1.84      -37.06     37.06 o
   1   6   1     1920.07     1984.67     43.63 o
   2   6   1     2815.44     2727.99     61.16 o
   3   6   1     3538.32     3602.75     86.20 o
   4   6   1      974.66      931.41     30.12 o
   5   6   1      262.73      261.37     13.09 o
   6   6   1      263.21      266.08     22.63 o
   7   6   1     1436.51     1494.68     74.35 o
   8   6   1      734.51      724.93     34.70 o
   9   6   1      289.48      282.66     21.92 o
  10   6   1       48.11       33.58     20.65 o
  11   6   1       78.96       83.42     21.02 o
  12   6   1       71.31       58.12     22.70 o
  13   6   1       78.35      112.13     30.65 o
  14   6   1       36.87       22.93     40.53 o
   0   7   1     1216.91     1255.17     43.50 o
   1   7   1     5301.14     5259.77    113.76 o
   2   7   1      183.77      234.87     12.82 o
   3   7   1      568.80      586.49     17.63 o
   4   7   1      482.50      484.45     18.46 o
   5   7   1     2876.95     2762.80     90.68 o
   6   7   1       97.65       94.60     12.93 o
   7   7   1      572.19      545.47     49.24 o
   8   7   1      139.60      122.64     16.83 o
   9   7   1      179.33      185.07     19.74 o
  10   7   1      111.52      107.39     19.96 o
  11   7   1      281.77      300.43     30.83 o
  12   7   1        5.43      -10.08     21.64 o
  13   7   1       12.19      -26.01     27.67 o
   1   8   1      222.07      243.04      9.32 o
   2   8   1     4085.35     3982.99     91.30 o
   3   8   1       89.72       90.95      8.61 o
   4   8   1     3372.65     3285.96    105.85 o
   5   8   1      253.21      268.45     21.44 o
   6   8   1      157.54      163.22     14.56 o
   7   8   1       44.65       27.11     15.38 o
   8   8   1     1400.27     1342.05     63.90 o
   9   8   1       58.98       70.05     17.59 o
  10   8   1      203.03      180.98     23.37 o
  11   8   1       19.03       23.28     20.15 o
  12   8   1       69.87       70.18     28.32 o
  13   8   1        0.26       -9.90     35.99 o
   0   9   1      813.56      770.40     33.80 o
   1   9   1     2895.96     2819.04     71.37 o
   2   9   1      122.07      123.77     11.33 o
   3   9   1       92.08       98.15      9.51 o
   4   9   1      102.15      100.88     10.11 o
   5   9   1     1699.31     1679.79     72.20 o
   6   9   1      201.21      202.59     18.81 o
   7   9   1      528.99      525.79     31.24 o
   8   9   1       28.11       34.43     18.05 o
   9   9   1       94.65       96.39     21.10 o
  10   9   1       20.28       -7.58     18.10 o
  11   9   1      138.91      157.59     24.28 o
  12   9   1       19.13        8.33     26.49 o
  13   9   1        7.42      -25.77     51.43 o
   1  10   1     1022.12     1003.33     29.74 o
   2  10   1      825.19      804.74     36.88 o
   3  10   1     2184.93     2125.46     61.41 o
   4  10   1      420.84      395.88     18.02 o
   5  10   1      109.76      105.22     13.27 o
   6  10   1       14.56       22.71     14.74 o
   7  10   1      487.00      468.73     49.58 o
   8  10   1      233.65      252.81     25.02 o
   9  10   1      228.22      256.71     26.19 o
  10  10   1       36.83       -4.99     19.12 o
  11  10   1        6.13        2.38     20.86 o
  12  10   1       26.26       13.23     27.09 o
  13  10   1       68.14       73.47     31.81 o
   0  11   1     3468.72     3127.22    144.10 o
   1  11   1      205.18      200.03     12.33 o
   2  11   1      617.42      610.63     26.01 o
   3  11   1       65.89       57.78     10.15 o
   4  11   1      993.99      934.19     45.32 o
   5  11   1       79.85       66.48     16.34 o
   6  11   1     1191.38     1141.42     51.66 o
   7  11   1       19.16       20.60     16.99 o
   8  11   1        1.59      -16.69     17.44 o
   9  11   1       13.71       16.91     20.76 o
  10  11   1      263.50      255.98     25.70 o
  11  11   1        5.04      -14.61     25.17 o
  12  11   1       48.90       67.95     30.05 o
   1  12   1      608.68      586.43     25.08 o
   2  12   1      129.38      127.17     13.31 o
   3  12   1     2095.85     2035.86     70.07 o
   4  12   1      100.40      118.69     19.88 o
   5  12   1      154.51      152.39     18.60 o
   6  12   1        4.66        3.31     15.58 o
   7  12   1      579.15      532.34     38.59 o
   8  12   1       41.72       12.61     19.39 o
   9  12   1      374.42      417.33     38.51 o
  10  12   1       35.61       18.04     21.05 o
  11  12   1       23.76       31.31     26.97 o
  12  12   1       15.45       19.41     29.78 o
   0  13   1     3286.58     3026.14    147.81 o
   1  13   1      332.98      323.15     20.30 o
   2  13   1      222.15      233.61     17.07 o
   3  13   1       75.85       54.77     13.19 o
   4  13   1     1204.13     1116.38     43.88 o
   5  13   1      358.28      363.09     25.62 o
   6  13   1      688.64      656.06     48.16 o
   7  13   1       96.49       96.05     20.72 o
   8  13   1       15.59       27.07     20.46 o
   9  13   1       13.93       -1.74     25.46 o
  10  13   1      170.08      190.32     29.23 o
  11  13   1       76.28       44.34     28.81 o
   1  14   1      261.68      290.80     19.46 o
   2  14   1      264.50      256.70     18.88 o
   3  14   1      495.64      506.13     24.43 o
   4  14   1      233.14      238.05     18.99 o
   5  14   1        1.13       -9.93     16.31 o
   6  14   1       17.92        0.91     18.41 o
   7  14   1      207.24      205.96     25.94 o
   8  14   1      245.26      224.25     27.00 o
   9  14   1       40.49       11.78     23.89 o
  10  14   1       64.48       68.68     27.51 o
  11  14   1       13.99      -21.21     27.61 o
   0  15   1      193.91      215.57     26.46 o
   1  15   1      408.45      405.62     23.12 o
   2  15   1       47.18       29.16     13.72 o
   3  15   1        7.09        8.33     13.82 o
   4  15   1       17.34       20.42     14.48 o
   5  15   1      452.13      444.45     39.17 o
   6  15   1       21.49        8.54     19.16 o
   7  15   1      173.35      225.29     33.30 o
   8  15   1       25.03       14.83     22.57 o
   9  15   1       40.53       22.80     24.90 o
  10  15   1       28.85       24.42     27.98 o
   1  16   1       64.98       58.64     15.67 o
   2  16   1     1168.01     1201.85     46.93 o
   3  16   1      134.15      135.40     17.90 o
   4  16   1      327.70      351.83     38.70 o
   5  16   1       30.59       24.60     16.53 o
   6  16   1      139.06      152.81     61.47 o
   7  16   1        0.22      -20.92     20.92 o
   8  16   1      281.62      294.27     30.90 o
   9  16   1        6.87       -9.38     37.30 o
  10  16   1       28.66       -3.40     30.28 o
   0  17   1      182.28      193.10     28.26 o
   1  17   1      323.17      393.12     24.34 o
   2  17   1       86.73       81.34     17.29 o
   3  17   1       30.04        1.35     16.01 o
   4  17   1       26.11        8.26     16.42 o
   5  17   1      305.83      338.55     43.00 o
   6  17   1      162.14      214.45     26.57 o
   7  17   1       58.70       15.38     23.85 o
   8  17   1       26.74       53.95     26.01 o
   9  17   1       25.25       49.73     45.00 o
   1  18   1      140.88      144.61     20.07 o
   2  18   1       90.75       74.36     18.55 o
   3  18   1      415.38      423.69     27.82 o
   4  18   1       47.24       29.40     18.06 o
   5  18   1       27.47       22.17     18.65 o
   6  18   1       24.14        4.59     33.61 o
   7  18   1       70.79       56.04     25.69 o
   8  18   1       57.40      105.45     28.64 o
   0  19   1      590.10      638.80     47.87 o
   1  19   1       23.61       -0.55     18.31 o
   2  19   1       90.16      140.37     20.71 o
   3  19   1       14.74      -13.71     18.13 o
   4  19   1      141.86      167.52     22.33 o
   5  19   1       42.77       66.79     33.00 o
   6  19   1      144.99      174.82     45.46 o
   7  19   1        2.28       23.30     25.95 o
   1  20   1       99.37      128.59     22.14 o
   2  20   1       11.83       -3.96     19.90 o
   3  20   1      230.84      272.57     26.12 o
   4  20   1       35.53       52.50     28.29 o
   5  20   1       15.81       -1.90     29.38 o
   6  20   1       12.06       41.32     26.13 o
   0  21   1      138.56      126.59     33.38 o
   1  21   1       48.43       51.09     24.62 o
   2  21   1       33.11       54.01     21.75 o
   3  21   1        9.61       50.87     21.74 o
   4  21   1       31.98       -0.38     31.95 o
   1  22   1       19.78       19.62     22.42 o
   2  22   1       55.83       67.16     50.32 o
   0   0   2     6313.94     5963.60    367.47 o
   2   0   2     1115.67     1066.95     67.37 o
   4   0   2     4337.34     4249.71    135.92 o
   6   0   2     1673.58     1676.17    101.16 o
   8   0   2       95.66      101.54     35.82 o
  10   0   2      508.43      557.44     45.20 o
  12   0   2       85.04       52.45     33.80 o
   1   1   2     2542.93     2351.90     64.94 o
   2   1   2       76.48       79.90      6.36 o
   3   1   2     7021.28     6771.97    195.80 o
   4   1   2      165.29      163.30      8.30 o
   5   1   2      333.40      365.82     12.94 o
   6   1   2        0.38       -8.92      8.92 o
   7   1   2      881.54      961.39     32.08 o
   8   1   2      248.13      276.16     21.43 o
   9   1   2      503.30      510.15     29.72 o
  10   1   2       24.03        8.43     19.47 o
  11   1   2        3.35       -9.88     20.32 o
  12   1   2        4.70      -18.83     22.81 o
  13   1   2       59.04       29.21     28.42 o
   0   2   2     2133.08     1911.14     60.88 o
   1   2   2     2333.94     2179.30     61.81 o
   2   2   2      188.64      180.58      9.22 o
   3   2   2       54.34       52.87     15.01 o
   4   2   2      276.59      265.79     12.08 o
   5   2   2     1206.53     1180.42     34.15 o
   6   2   2      893.23      848.40     38.21 o
   7   2   2      367.15      382.30     21.17 o
   8   2   2        9.63      -14.81     14.81 o
   9   2   2       66.12       83.03     18.82 o
  10   2   2      229.53      231.02     23.99 o
  11   2   2      140.61      131.01     23.49 o
  12   2   2       16.67      -21.84     21.84 o
  13   2   2        9.74       -5.08     24.71 o
   1   3   2      332.19      324.10     11.37 o
   2   3   2     3080.08     2802.47     81.64 o
   3   3   2      333.72      323.98     14.13 o
   4   3   2     1106.81     1049.10     31.27 o
   5   3   2       26.65       34.76      8.92 o
   6   3   2      321.92      323.07     23.00 o
   7   3   2      176.89      185.17     17.47 o
   8   3   2      482.02      519.31     27.50 o
   9   3   2      118.00      129.11     19.78 o
  10   3   2       89.17       57.51     20.22 o
  11   3   2        1.59       -5.35     21.05 o
  12   3   2       50.75       50.65     23.84 o
  13   3   2        4.11      -26.66     37.03 o
   0   4   2      246.27      243.60     11.63 o
   1   4   2     2470.71     2287.92     51.65 o
   2   4   2       91.35      100.59      8.88 o
   3   4   2       82.93       85.18      6.97 o
   4   4   2       44.72       59.49      6.71 o
   5   4   2     2504.20     2468.57     71.52 o
   6   4   2       82.91       81.89     12.82 o
   7   4   2      861.94      884.70     37.02 o
   8   4   2        9.67       22.40     15.53 o
   9   4   2       56.52       62.89     18.39 o
  10   4   2       21.41       -9.60     18.72 o
  11   4   2      360.57      394.78     36.46 o
  12   4   2        3.55       -3.34     23.24 o
  13   4   2       61.66      -10.81     25.19 o
   1   5   2      601.03      568.13     15.43 o
   2   5   2     2464.66     2365.48     52.78 o
   3   5   2      639.13      616.41     18.61 o
   4   5   2      979.02      928.19     28.43 o
   5   5   2        4.17        1.97     12.39 o
   6   5   2      280.48      289.31     16.00 o
   7   5   2      556.66      578.90     28.24 o
   8   5   2     1070.54     1112.80     44.66 o
   9   5   2      134.19      164.05     20.80 o
  10   5   2       25.36       15.51     19.81 o
  11   5   2       10.34       -1.36     29.14 o
  12   5   2      108.24      104.17     25.75 o
  13   5   2       28.71       18.23     30.78 o
   0   6   2     2211.53     2139.36     70.32 o
   1   6   2     2260.11     2286.53     52.54 o
   2   6   2      457.88      448.82     13.75 o
   3   6   2       42.77       46.46      6.51 o
   4   6   2     1073.32     1017.55     30.09 o
   5   6   2      990.88      987.42     33.51 o
   6   6   2      479.19      487.25     24.77 o
   7   6   2      194.20      185.63     20.79 o
   8   6   2        8.49      -15.84     15.84 o
   9   6   2      110.37      117.09     21.06 o
  10   6   2      139.10      156.82     23.08 o
  11   6   2       78.08       78.88     23.40 o
  12   6   2       26.99       32.82     24.34 o
  13   6   2        5.86       13.38     26.34 o
   1   7   2      861.81      817.97     22.39 o
   2   7   2      317.30      326.88     11.33 o
   3   7   2     3076.55     2961.60     72.08 o
   4   7   2       92.20       84.03      9.08 o
   5   7   2      212.55      221.96     14.05 o
   6   7   2      498.32      501.68     28.67 o
   7   7   2      340.91      337.45     34.17 o
   8   7   2       67.71       63.76     17.58 o
   9   7   2      383.77      389.20     26.99 o
  10   7   2       14.12       -1.55     20.30 o
  11   7   2        0.57      -21.56     21.56 o
  12   7   2       41.68       58.10     25.29 o
  13   7   2       42.56       34.45     26.94 o
   0   8   2     3198.43     3122.82     93.68 o
   1   8   2      148.94      148.84      8.12 o
   2   8   2      234.75      221.92     10.35 o
   3   8   2       18.02       28.36      7.18 o
   4   8   2     1071.45     1082.34     31.93 o
   5   8   2       15.49       21.09     11.63 o
   6   8   2     1385.64     1341.60     57.10 o
   7   8   2       19.31       34.59     17.69 o
   8   8   2        2.80       -3.22     18.64 o
   9   8   2       13.47       18.44     19.32 o
  10   8   2      329.44      314.59     27.66 o
  11   8   2        4.82        2.01     22.23 o
  12   8   2       83.79       91.38     26.47 o
   1   9   2      728.24      686.01     20.75 o
   2   9   2      283.44      283.18     12.19 o
   3   9   2     1500.12     1401.70     37.40 o
   4   9   2      271.14      285.30     17.09 o
   5   9   2      390.22      421.97     25.88 o
   6   9   2       32.62       40.28     16.65 o
   7   9   2      321.45      315.95     27.06 o
   8   9   2      108.17      136.23     30.86 o
   9   9   2      260.23      299.62     31.43 o
  10   9   2       56.12       90.04     22.76 o
  11   9   2       11.37       15.60     23.41 o
  12   9   2       17.34       49.08     26.41 o
   0  10   2      538.21      522.59     27.42 o
   1  10   2     1080.81     1040.44     31.63 o
   2  10   2       98.25      103.82     10.00 o
   3  10   2       16.32        7.65     11.30 o
   4  10   2      164.91      189.50     18.81 o
   5  10   2      614.33      595.09     33.30 o
   6  10   2       90.51       92.10     19.24 o
   7  10   2      109.86      110.81     21.04 o
   8  10   2        7.63       22.84     20.99 o
   9  10   2       13.42       27.72     23.35 o
  10  10   2       41.10       24.97     22.10 o
  11  10   2       60.12       16.83     24.07 o
  12  10   2       15.69       22.61     25.91 o
   1  11   2       52.36       57.20     14.46 o
   2  11   2     1355.47     1280.48     47.14 o
   3  11   2      187.09      213.42     22.95 o
   4  11   2      712.37      727.79     32.08 o
   5  11   2       11.90        2.90     16.18 o
   6  11   2       54.43       65.19     22.29 o
   7  11   2       43.11       40.21     20.27 o
   8  11   2      442.96      469.05     46.59 o
   9  11   2       15.68        3.17     23.62 o
  10  11   2       12.10       22.88     22.45 o
  11  11   2        9.36        8.92     24.74 o
   0  12   2      179.84      186.06     22.91 o
   1  12   2     1119.45     1107.78     42.18 o
   2  12   2       44.74       49.09     13.37 o
   3  12   2       71.22       52.38     13.87 o
   4  12   2       56.59       36.05     14.05 o
   5  12   2     1033.41     1136.88     62.61 o
   6  12   2      121.81      117.43     21.75 o
   7  12   2      265.99      253.92     27.25 o
   8  12   2       10.88        1.17     22.33 o
   9  12   2       95.97       66.05     53.79 o
  10  12   2       33.24       17.32     24.12 o
  11  12   2      107.87      123.43     28.04 o
   1  13   2       34.10       30.23     18.20 o
   2  13   2      910.10      928.34     39.16 o
   3  13   2      177.40      189.92     17.83 o
   4  13   2      266.75      279.01     27.92 o
   5  13   2       19.48       20.48     30.39 o
   6  13   2      163.50      167.12     23.93 o
   7  13   2       77.22       51.56     28.20 o
   8  13   2      218.03      276.57     55.82 o
   9  13   2       78.42       94.89     28.54 o
  10  13   2        4.51      -27.84     27.84 o
   0  14   2      291.13      314.64     30.93 o
   1  14   2      515.22      525.67     26.75 o
   2  14   2       92.04      100.01     16.59 o
   3  14   2       27.19       14.43     14.50 o
   4  14   2       60.92       95.80     17.46 o
   5  14   2      289.13      274.35     26.38 o
   6  14   2      191.96      239.51     27.03 o
   7  14   2       16.42        4.39     22.51 o
   8  14   2       24.03       34.70     24.35 o
   9  14   2       26.75      -14.26     26.39 o
  10  14   2       45.42       29.39     35.39 o
   1  15   2      181.71      179.02     18.75 o
   2  15   2       87.49       75.67     17.11 o
   3  15   2      430.49      487.18     31.14 o
   4  15   2       57.23       42.94     17.21 o
   5  15   2       73.27       27.13     20.86 o
   6  15   2       22.21       10.15     21.61 o
   7  15   2      131.74       99.06     31.42 o
   8  15   2       20.40      -27.43     37.67 o
   9  15   2       88.15      133.69     31.57 o
   0  16   2      519.05      631.18     45.15 o
   1  16   2       70.26       60.23     17.51 o
   2  16   2       29.15       61.19     17.50 o
   3  16   2        9.54        0.85     16.56 o
   4  16   2      259.95      271.64     25.29 o
   5  16   2       28.39       12.09     21.67 o
   6  16   2      213.14      161.58     27.09 o
   7  16   2       27.86      -24.65     24.65 o
   8  16   2        1.58      -25.61     25.61 o
   1  17   2      104.67      103.97     19.54 o
   2  17   2      103.42      105.06     20.28 o
   3  17   2      317.18      373.14     31.84 o
   4  17   2       80.86      115.86     20.74 o
   5  17   2        4.04       -0.79     22.35 o
   6  17   2        0.28      -19.12     23.29 o
   7  17   2       76.37       71.33     30.14 o
   8  17   2       50.04       28.65     28.68 o
   0  18   2      101.31      109.00     28.90 o
   1  18   2      209.93      226.76     24.19 o
   2  18   2       21.96        2.19     19.26 o
   3  18   2        3.34       -3.23     18.99 o
   4  18   2       34.17       24.00     20.46 o
   5  18   2      136.07      179.81     28.51 o
   6  18   2       27.81        0.36     25.47 o
   7  18   2       41.81       49.09     28.49 o
   1  19   2       12.13        2.80     20.33 o
   2  19   2      271.45      276.76     26.31 o
   3  19   2       28.91       25.78     20.67 o
   4  19   2      121.03      160.80     29.71 o
   5  19   2        4.90      -11.08     25.34 o
   0  20   2       18.69       38.75     31.05 o
   1  20   2       83.47      101.62     23.50 o
   2  20   2       18.76       23.89     21.94 o
   3  20   2       10.66       11.99     21.48 o
   4  20   2        7.88      -17.48     22.09 o
   2   0   3     1456.83     1513.04     75.11 o
   6   0   3      362.29      362.17     29.00 o
   8   0   3      451.13      482.16     40.10 o
  10   0   3       30.66       21.55     31.96 o
  12   0   3       54.85       60.72     36.53 o
   0   1   3       69.81       76.92     11.91 o
   1   1   3     1751.58     1880.63     65.85 o
   2   1   3       13.71        7.52     12.97 o
   3   1   3      178.06      173.49     17.17 o
   4   1   3        2.37        0.69     22.53 o
   5   1   3     1456.49     1425.96     54.93 o
   6   1   3       73.05       53.17     14.92 o
   7   1   3      163.49      180.12     18.16 o
   8   1   3        3.72        9.56     28.00 o
   9   1   3      111.46       99.09     21.12 o
  10   1   3        7.10       -5.66     21.31 o
  11   1   3      112.95      105.45     25.49 o
  12   1   3        7.88      -18.01     25.26 o
   1   2   3      309.36      317.14     18.26 o
   2   2   3      324.83      333.42     16.14 o
   3   2   3      862.80      863.78     60.84 o
   4   2   3      307.40      328.81     22.00 o
   5   2   3      132.83      132.54     14.50 o
   6   2   3       24.31       21.91     12.57 o
   7   2   3      198.17      219.28     20.75 o
   8   2   3      307.86      306.96     25.21 o
   9   2   3      144.22      133.56     21.98 o
  10   2   3       24.15       22.40     21.81 o
  11   2   3        2.05       -3.05     23.96 o
  12   2   3       29.17       28.29     25.80 o
   0   3   3     1219.89     1178.61     41.27 o
   1   3   3      124.64      135.70     12.11 o
   2   3   3      226.47      239.35     13.95 o
   3   3   3       27.60       29.89     11.19 o
   4   3   3      450.45      491.52     26.04 o
   5   3   3      106.28       90.48     17.37 o
   6   3   3      369.50      388.18     24.49 o
   7   3   3       42.23       26.69     15.29 o
   8   3   3       17.37       -7.26     16.94 o
   9   3   3        3.03       -3.40     19.35 o
  10   3   3       55.39       78.95     22.90 o
  11   3   3       14.75        0.14     23.28 o
  12   3   3       33.34       47.08     26.01 o
   1   4   3      379.81      418.05     17.68 o
   2   4   3       24.34       11.07     10.34 o
   3   4   3     1292.65     1264.50     52.10 o
   4   4   3        8.16       -5.77     16.68 o
   5   4   3       99.51      111.52     21.61 o
   6   4   3       37.76       34.94     14.47 o
   7   4   3      242.94      254.14     30.86 o
   8   4   3        0.01       18.73     17.52 o
   9   4   3      232.29      250.37     30.20 o
  10   4   3        0.86        1.81     21.65 o
  11   4   3        0.11      -23.15     23.15 o
  12   4   3        1.60      -25.06     25.06 o
   0   5   3     1636.85     1611.87     53.55 o
   1   5   3      352.02      362.69     14.74 o
   2   5   3      171.68      197.90     14.80 o
   3   5   3        4.69       23.35     26.59 o
   4   5   3      441.79      476.63     58.91 o
   5   5   3      249.37      315.88     29.75 o
   6   5   3      568.44      601.68     34.22 o
   7   5   3       53.18       62.62     17.85 o
   8   5   3       13.28       -1.75     18.01 o
   9   5   3       47.92       30.72     27.87 o
  10   5   3      128.73      107.77     24.48 o
  11   5   3       37.17       61.88     25.38 o
   1   6   3      261.41      269.60     12.57 o
   2   6   3      936.92      941.85     40.40 o
   3   6   3      607.21      684.89     60.66 o
   4   6   3      291.08      324.72     29.44 o
   5   6   3      148.72      161.38     44.79 o
   6   6   3      113.46      146.30     31.15 o
   7   6   3      146.41      171.42     21.81 o
   8   6   3      142.70      165.56     22.38 o
   9   6   3       59.87       22.82     20.72 o
  10   6   3        7.47       41.52     22.94 o
  11   6   3        2.67      -23.63     23.63 o
   0   7   3      351.81      340.37     20.66 o
   1   7   3      643.31      588.63     28.76 o
   2   7   3       37.20       45.26      9.33 o
   3   7   3        8.63        3.79      9.48 o
   4   7   3      188.32      213.47     18.73 o
   5   7   3      531.74      573.48     44.22 o
   6   7   3       17.42       24.70     18.06 o
   7   7   3      199.16      217.61     25.29 o
   8   7   3       39.41       43.74     20.45 o
   9   7   3       27.37       50.88     21.93 o
  10   7   3       18.88        3.20     23.18 o
  11   7   3       81.37       98.62     27.02 o
   1   8   3       23.15        5.83     11.34 o
   2   8   3     1119.11     1158.01     42.80 o
   3   8   3      121.10      123.78     16.28 o
   4   8   3      482.94      490.36     28.32 o
   5   8   3       20.28       34.60     16.59 o
   6   8   3       94.00       87.51     20.42 o
   7   8   3        1.66       15.61     20.84 o
   8   8   3      304.04      308.65     26.83 o
   9   8   3        4.01        9.86     21.81 o
  10   8   3       19.02       18.15     24.16 o
  11   8   3       12.18      -14.03     24.98 o
   0   9   3      207.25      187.62     22.96 o
   1   9   3      368.19      371.64     26.67 o
   2   9   3       77.73       90.13     13.54 o
   3   9   3        8.29       -5.76     14.09 o
   4   9   3       74.81       75.29     17.22 o
   5   9   3      327.46      318.37     27.49 o
   6   9   3      100.49      137.79     21.93 o
   7   9   3      147.19      158.65     24.83 o
   8   9   3        6.84       38.59     24.53 o
   9   9   3       18.66       55.15     23.58 o
  10   9   3       23.41        8.79     24.69 o
   1  10   3      132.11      134.25     15.56 o
   2  10   3      173.68      192.07     16.97 o
   3  10   3      382.89      434.97     27.45 o
   4  10   3       35.52       61.53     17.31 o
   5  10   3        5.28       20.84     18.20 o
   6  10   3       51.85       56.53     20.99 o
   7  10   3       63.48       78.38     23.95 o
   8  10   3       27.97        2.14     24.35 o
   9  10   3       53.54       50.24     24.28 o
  10  10   3        2.71      -13.81     24.93 o
   0  11   3      636.63      700.45     45.28 o
   1  11   3       52.40       58.98     14.67 o
   2  11   3       87.32       99.64     18.10 o
   3  11   3       17.38       27.71     14.84 o
   4  11   3      226.54      236.77     23.19 o
   5  11   3       96.98      103.23     21.49 o
   6  11   3      354.87      395.25     31.11 o
   7  11   3       13.69       25.78     23.00 o
   8  11   3        1.29        2.38     24.44 o
   9  11   3        9.70      -26.04     26.04 o
  10  11   3       88.34      123.70     35.68 o
   1  12   3      273.58      268.29     20.86 o
   2  12   3       37.39       27.04     15.41 o
   3  12   3      590.50      625.61     36.23 o
   4  12   3       35.74       56.58     19.74 o
   5  12   3       13.36       17.16     19.76 o
   6  12   3       14.27       -2.97     21.57 o
   7  12   3      212.60      214.29     28.66 o
   8  12   3       49.02       31.45     26.23 o
   9  12   3       73.82       86.40     42.64 o
   0  13   3      345.06      350.94     43.46 o
   1  13   3      109.33      116.37     17.92 o
   2  13   3       49.76       42.21     16.46 o
   3  13   3        2.01       15.54     16.34 o
   4  13   3      140.76      147.83     23.20 o
   5  13   3       43.42       61.27     21.86 o
   6  13   3      124.76      127.86     25.66 o
   7  13   3       15.73        2.01     24.17 o
   8  13   3        7.18       61.20     28.09 o
   1  14   3       94.10       95.66     18.11 o
   2  14   3       92.28      117.68     19.17 o
   3  14   3      248.44      257.45     23.34 o
   4  14   3      101.30       90.91     23.29 o
   5  14   3       20.57      -11.55     21.61 o
   6  14   3       17.96        5.94     23.53 o
   7  14   3       70.62       87.68     27.21 o
   8  14   3       49.37       51.36     28.75 o
   0  15   3       17.88       51.24     26.64 o
   1  15   3      201.12      220.52     22.11 o
   2  15   3        3.34       15.69     18.13 o
   3  15   3       14.83       21.93     18.79 o
   4  15   3        9.64       27.29     22.45 o
   5  15   3      152.11      193.60     27.71 o
   6  15   3       10.74        9.54     24.27 o
   7  15   3       50.38       72.46     32.67 o
   1  16   3       11.46        8.36     18.34 o
   2  16   3      150.31      157.79     23.37 o
   3  16   3       53.92       27.03     20.15 o
   4  16   3       74.98       71.59     24.98 o
   5  16   3       25.40       17.79     25.03 o
   6  16   3       10.82      -25.03     25.03 o
   0  17   3       92.56      134.27     30.38 o
   1  17   3      119.65      171.65     30.47 o
   2  17   3       17.07       11.43     20.42 o
   3  17   3        6.54       13.31     21.20 o
   4  17   3       15.39       32.40     24.99 o
   5  17   3       84.82      133.90     28.95 o
   1  18   3       35.30       60.31     22.71 o
   2  18   3       41.90       98.42     23.79 o
   3  18   3       99.41       95.74     33.03 o
   0   0   4      722.91      672.63     60.07 o
   2   0   4      116.67      100.55     40.36 o
   4   0   4      180.74      147.16     50.36 o
   6   0   4      318.73      374.05     68.26 o
   8   0   4       15.00       16.89     19.11 o
   1   1   4      160.14      227.24     43.73 o
   2   1   4       38.09       53.06     26.56 o
   3   1   4      284.84      266.73     43.84 o
   4   1   4       62.94       67.91     39.11 o
   5   1   4       25.01       12.11     32.72 o
   6   1   4       13.90       -4.04     34.42 o
   7   1   4      247.25      194.77     44.28 o
   8   1   4        1.25      -12.96     25.19 o
   9   1   4       49.83       17.16     15.38 o
   0   2   4      145.15      124.02     28.16 o
   1   2   4      138.89      175.74     36.39 o
   2   2   4       32.33       36.20     26.33 o
   3   2   4        4.09       -9.32     28.12 o
   4   2   4       85.00       38.24     31.72 o
   5   2   4      118.81       93.01     35.17 o
   6   2   4      173.34      192.58     42.26 o
   7   2   4       37.25       12.82     19.30 o
   8   2   4        8.62      -20.39     20.41 o
   9   2   4        7.59      -21.98     21.98 o
   1   3   4       16.01       29.42     24.32 o
   2   3   4      328.33      317.53     42.17 o
   3   3   4       25.39       19.43     17.90 o
   4   3   4      189.05      180.61     22.10 o
   5   3   4        3.01        7.30     18.32 o
   6   3   4        0.56      -13.42     21.65 o
   7   3   4        9.26        6.89     23.74 o
   8   3   4       70.93       69.40     23.06 o
   9   3   4        3.33       29.24     24.56 o
   0   4   4       12.07       -4.14     18.87 o
   1   4   4      264.85      328.55     37.61 o
   2   4   4        1.44      -10.42     19.11 o
   3   4   4        1.12       -8.96     19.92 o
   4   4   4       14.20       30.62     19.21 o
   5   4   4      129.10      151.11     22.99 o
   6   4   4        1.51      -18.87     18.87 o
   7   4   4       29.04       20.41     24.88 o
   8   4   4        1.69        7.36     23.47 o
   9   4   4       21.75       19.44     29.11 o
   1   5   4       37.36        6.37     18.73 o
   2   5   4      399.80      396.70     60.62 o
   3   5   4      151.27      184.40     25.87 o
   4   5   4      246.02      276.52     42.42 o
   5   5   4       26.78       32.91     21.37 o
   6   5   4        5.29       -8.06     22.17 o
   7   5   4       16.04      -21.72     21.72 o
   8   5   4       71.62       84.87     26.01 o
   9   5   4       11.02      -11.89     26.11 o
   0   6   4      388.56      333.78     34.74 o
   1   6   4       90.39      105.92     21.70 o
   2   6   4       38.58       34.48     21.55 o
   3   6   4        8.85       51.81     23.31 o
   4   6   4      137.70      133.36     26.74 o
   5   6   4       77.53      115.85     29.21 o
   6   6   4      108.03      138.80     25.56 o
   7   6   4       18.95       17.56     24.65 o
   8   6   4        0.39      -25.28     25.28 o
   9   6   4       20.23       -3.89     27.32 o
   1   7   4       56.10       56.69     21.27 o
   2   7   4      208.48      197.83     26.96 o
   3   7   4      142.23      149.87     27.04 o
   4   7   4       90.02       60.46     25.87 o
   5   7   4        4.74        3.58     25.65 o
   6   7   4        0.35       24.35     27.08 o
   7   7   4       82.56       58.90     27.08 o
   8   7   4        2.32      -21.70     26.70 o
   0   8   4      447.85      505.09     58.80 o
   1   8   4       36.84       29.19     14.17 o
   2   8   4       78.74       98.22     24.88 o
   3   8   4        1.73       24.94     23.91 o
   4   8   4      110.45      104.24     28.26 o
   5   8   4       11.66      -26.06     26.06 o
   6   8   4      143.30      156.06     32.76 o
   7   8   4       13.70        0.50     26.85 o
   8   8   4       12.48       18.74     28.16 o
   1   9   4       14.42        6.81     14.52 o
   2   9   4       36.32       26.79     15.50 o
   3   9   4       48.70       65.40     56.88 o
   4   9   4       26.28       26.97     30.29 o
   5   9   4        0.12      -10.27     27.64 o
   6   9   4        2.04       12.73     30.24 o
   7   9   4       50.38       30.72     32.90 o
   0  10   4       73.91       60.35     22.12 o
   1  10   4       72.15       64.98     19.78 o
   2  10   4        4.37       18.03     16.35 o
   3  10   4       11.21        4.04     16.31 o
   4  10   4       58.49       54.91     29.42 o
   5  10   4       78.39       57.45     31.02 o
   6  10   4       34.61       57.12     33.54 o
   7  10   4       17.53       24.57     33.53 o
   1  11   4       11.38        9.28     15.50 o
   2  11   4      155.70      142.05     20.49 o
   3  11   4       34.66       12.21     17.71 o
   4  11   4       83.57      105.47     19.97 o
   5  11   4        0.89        8.51     21.46 o
   6  11   4       16.12      -12.10     32.97 o
   0  12   4        7.17       11.23     42.13 o
   1  12   4      135.33      149.93     18.87 o
   2  12   4        2.43        7.97     18.92 o
   3  12   4       10.59        7.44     18.99 o
   4  12   4        2.22        8.17     19.44 o
   5  12   4      110.77       97.26     21.50 o
   1  13   4       19.37       25.48     17.02 o
   2  13   4      104.57      133.31     22.86 o
   3  13   4       58.18       53.22     21.34 o
   4  13   4       51.50       69.85     21.60 o
   0  14   4       52.23       89.16     28.37 o
   1  14   4       35.12       61.59     22.96 o
   2  14   4       17.38       30.30     23.48 o
   3  14   4       14.77        4.75     21.69 o
   2   0   5       99.57       59.35     37.82 o
   4   0   5       30.63       17.01     46.73 o
   0   1   5       22.60       -2.91     28.75 o
   1   1   5       24.59       -4.03     18.49 o
   2   1   5        9.87        2.52     26.07 o
   3   1   5       19.20       38.99     30.22 o
   4   1   5        4.19      -27.23     32.69 o
   5   1   5       45.99       59.84     38.79 o
   1   2   5        7.71        0.76     43.63 o
   2   2   5       38.25       51.68     24.32 o
   3   2   5       27.46        9.72     44.79 o
   4   2   5       24.36       22.42     28.99 o
   5   2   5        8.55      -41.83     41.83 o
   0   3   5      112.06       86.75     36.56 o
   1   3   5        2.63        2.64     16.62 o
   2   3   5       23.31       24.73     23.63 o
   3   3   5        3.10       -6.62     25.63 o
   4   3   5       13.94       17.96     30.45 o
   1   4   5       17.61       -8.21     19.52 o
   2   4   5        9.43        9.77     23.10 o
   3   4   5       48.89       27.70     26.99 o
   4   4   5        4.76      -29.18     29.18 o
   1   5   5       26.88       33.14     23.85 o
   2   5   5       27.20       26.53     39.74 o
   3   5   5        1.70      -23.36     26.53 o
   4   5   5       18.32       41.44     30.46 o
   1   6   5       15.18       41.54     24.23 o
   2   6   5       64.12       96.50     29.85 o
   3   6   5       42.48      -20.78     26.34 o
   1   7   5       43.51       24.78     23.64 o
   2   7   5       19.82       30.90     29.34 o
 
